# Supplementary material for: Di-n-butyl­ammonium 2-[(3,5-di-tert-butyl-4-hy­droxy­benz­yl)sulfan­yl]benzoate
Source: Acta Crystallogr Sect E Struct Rep Online. 2010 Aug 28;66(Pt 9):o2454. doi: 10.1107/S1600536810033921 (PMC3007956; doi:10.1107/S1600536810033921)
Supplement: Supplementary file 2 [file e-66-o2454-Isup2.hkl]

# 
# h,k,l, Fc-squared, Fo-squared, sigma(Fo-squared) and status flag 
# 
data_I
_shelx_title ' abeer1231_0m in Pbca' 
_shelx_refln_list_code          4 
_shelx_F_calc_maximum      376.22 
_exptl_crystal_F_000      2192.00 
_reflns_d_resolution_high  0.8407 
 
loop_ 
 _symmetry_equiv_pos_as_xyz 
 'x, y, z' 
 '-x+1/2, -y, z+1/2' 
 '-x, y+1/2, -z+1/2' 
 'x+1/2, -y+1/2, -z' 
 '-x, -y, -z' 
 'x-1/2, y, -z-1/2' 
 'x, -y-1/2, z-1/2' 
 '-x-1/2, y-1/2, z' 
 
_cell_length_a    12.8631 
_cell_length_b    20.1109 
_cell_length_c    23.0930 
_cell_angle_alpha  90.000 
_cell_angle_beta   90.000 
_cell_angle_gamma  90.000 
 
_shelx_F_squared_multiplier     1.000 
 
loop_ 
 _refln_index_h 
 _refln_index_k 
 _refln_index_l 
 _refln_F_squared_calc 
 _refln_F_squared_meas 
 _refln_F_squared_sigma 
 _refln_observed_status 
   2   0   0    34102.45    33463.74    773.70 o 
   4   0   0      760.94      546.30     39.63 o 
   6   0   0    27977.76    29067.24    686.71 o 
   8   0   0     9088.65     9409.92    243.49 o 
  10   0   0     2798.99     2562.89     81.48 o 
  12   0   0      623.47      539.26     51.15 o 
  14   0   0       68.43        0.00     48.39 o 
   2   1   0        4.41       -3.79      3.99 o 
   4   1   0      661.75      661.10     24.18 o 
   6   1   0     1188.18     1131.72     36.08 o 
   8   1   0     1385.98     1344.32     37.80 o 
  10   1   0     5426.43     4876.65     96.56 o 
  12   1   0       23.93       36.47     19.88 o 
  14   1   0       72.66       70.25     41.22 o 
   0   2   0    10205.92    10067.59    367.03 o 
   2   2   0     7114.97     7085.11    104.24 o 
   4   2   0     3348.66     3356.29     64.50 o 
   6   2   0      280.27      301.43     18.86 o 
   8   2   0        1.99       10.25     14.21 o 
  10   2   0     1673.24     1501.49     50.47 o 
  12   2   0       69.42       74.28     28.46 o 
  14   2   0        8.24       32.16     27.28 o 
   2   3   0    19405.07    17956.65    273.17 o 
   4   3   0     1180.20     1130.17     25.29 o 
   6   3   0     2785.79     2648.54     57.60 o 
   8   3   0     1344.32     1579.60     44.59 o 
  10   3   0      672.41      733.50     48.26 o 
  12   3   0     1380.16     1263.12     68.47 o 
  14   3   0      389.37      373.92     64.39 o 
   0   4   0    48314.08    48550.68   1100.85 o 
   2   4   0        1.02        8.50      6.08 o 
   4   4   0     7237.44     6917.57    113.15 o 
   6   4   0     3167.52     3246.65     61.37 o 
   8   4   0     3725.27     3463.52     69.02 o 
  10   4   0      582.99      589.87     30.08 o 
  12   4   0       51.20        4.49     25.50 o 
  14   4   0      184.97      275.94     47.27 o 
   2   5   0      952.01      920.99     27.93 o 
   4   5   0        0.29       -4.13      9.76 o 
   6   5   0      194.38      269.85     22.65 o 
   8   5   0     3616.29     3589.30     70.67 o 
  10   5   0       26.91       17.60     23.93 o 
  12   5   0      548.44      557.01     48.62 o 
  14   5   0       12.25       18.95     31.47 o 
   0   6   0     2476.19     2501.99     83.55 o 
   2   6   0     1763.11     1824.58     39.09 o 
   4   6   0      634.57      547.39     17.21 o 
   6   6   0      109.17      143.02     21.96 o 
   8   6   0      226.69      221.75     16.75 o 
  10   6   0     2829.79     2681.95     89.14 o 
  12   6   0       30.44       44.86     29.04 o 
  14   6   0      244.73      330.94     67.24 o 
   2   7   0     2566.52     2487.93     46.72 o 
   4   7   0       82.71       97.94     13.43 o 
   6   7   0      502.06      536.01     23.09 o 
   8   7   0       22.56       81.93     15.25 o 
  10   7   0      144.32      109.69     30.25 o 
  12   7   0        5.71      -24.63     24.63 o 
  14   7   0      131.17      206.75     44.23 o 
   0   8   0     2022.08     2203.77     79.88 o 
   2   8   0      294.14      238.54     14.26 o 
   4   8   0      834.22      840.17     27.52 o 
   6   8   0       59.78       87.53     18.15 o 
   8   8   0      117.36      120.71     27.68 o 
  10   8   0      930.98      906.14     64.71 o 
  12   8   0       34.31        3.80     33.77 o 
  14   8   0      398.15      414.19     56.09 o 
   2   9   0      945.42      864.53     40.79 o 
   4   9   0     3971.67     3977.08     71.99 o 
   6   9   0     2173.90     2137.61     58.26 o 
   8   9   0     1896.27     1887.87     70.85 o 
  10   9   0      337.40      380.58     41.02 o 
  12   9   0      236.61      244.02     44.64 o 
  14   9   0       28.75       38.40     47.30 o 
   0  10   0     1593.73     1970.22     78.32 o 
   2  10   0       98.07      116.49     13.75 o 
   4  10   0     1730.64     1582.31     37.10 o 
   6  10   0     1102.97     1085.36     35.22 o 
   8  10   0      339.53      375.66     39.34 o 
  10  10   0      966.52      957.45     64.50 o 
  12  10   0       64.97       49.94     34.15 o 
   2  11   0       60.67       57.48     13.27 o 
   4  11   0      119.81      151.92     17.33 o 
   6  11   0      753.20      694.73     28.62 o 
   8  11   0     2020.05     1974.79     96.34 o 
  10  11   0       37.61       31.15     31.17 o 
  12  11   0       18.47        0.97     39.35 o 
   0  12   0     6791.04     7347.88    229.66 o 
   2  12   0      869.03      932.05     36.38 o 
   4  12   0      888.88      835.32     32.56 o 
   6  12   0      299.70      298.94     37.68 o 
   8  12   0      332.92      311.14     49.18 o 
  10  12   0      123.04       88.74     34.70 o 
  12  12   0      237.58      199.50     43.63 o 
   2  13   0     4668.38     4722.11    114.69 o 
   4  13   0      367.48      397.88     23.87 o 
   6  13   0     2239.91     2322.15     90.83 o 
   8  13   0       52.43       31.02     29.83 o 
  10  13   0        7.12       -4.30     29.31 o 
  12  13   0      383.96      375.72     54.07 o 
   0  14   0       20.29       28.11     24.99 o 
   2  14   0      847.32      923.54     62.61 o 
   4  14   0      529.24      443.83     44.72 o 
   6  14   0     2059.40     1962.19     86.69 o 
   8  14   0      664.40      786.51     62.29 o 
  10  14   0       23.75       83.56     51.90 o 
  12  14   0        0.17      -19.18     30.67 o 
   2  15   0     1295.85     1301.27     44.92 o 
   4  15   0      504.88      559.49     39.64 o 
   6  15   0     1537.11     1382.72     79.10 o 
   8  15   0        8.35      -21.86     28.73 o 
  10  15   0       34.48       17.24     32.02 o 
   0  16   0       57.55        9.71     32.73 o 
   2  16   0     1567.10     1597.75     50.85 o 
   4  16   0        7.11       -2.32     23.88 o 
   6  16   0       25.10       31.63     43.20 o 
   8  16   0      234.35      189.87     38.73 o 
  10  16   0        1.07       -6.79     32.11 o 
   2  17   0     1371.46     1421.66     50.80 o 
   4  17   0       60.29       51.96     69.73 o 
   6  17   0      449.53      535.56     54.51 o 
   8  17   0       37.54       20.81     31.89 o 
  10  17   0       33.46       57.91     34.59 o 
   0  18   0      622.23      615.42     60.15 o 
   2  18   0        2.11       16.09     19.10 o 
   4  18   0      179.20      238.13     58.35 o 
   6  18   0      547.89      596.16     55.69 o 
   8  18   0      145.41      150.29     43.14 o 
  10  18   0      261.82      232.84     46.33 o 
   2  19   0       31.32       48.52     33.69 o 
   4  19   0       43.29       19.71     30.24 o 
   6  19   0      280.62      280.58     48.35 o 
   8  19   0        3.40        3.27     34.26 o 
   0  20   0        5.43       -0.04     31.32 o 
   2  20   0       59.60       43.34     22.66 o 
   4  20   0      243.34      341.39     44.83 o 
   6  20   0       27.84      -29.19     29.19 o 
   8  20   0       31.07       34.59     35.30 o 
   2  21   0      134.35       93.73     31.28 o 
   4  21   0       93.36       67.33     31.30 o 
   6  21   0        6.95       42.41     39.65 o 
   0  22   0       22.30        4.99     51.94 o 
   2  22   0       15.63       18.95     41.70 o 
   4  22   0        5.72       12.14     34.04 o 
   6  22   0       39.44        5.99     29.91 o 
   2  23   0      131.24      190.41     47.56 o 
   4  23   0        1.98       34.22     31.47 o 
   1   1   1      373.14      431.61      8.81 o 
   2   1   1     1317.53     1293.27     18.53 o 
   3   1   1    52477.68    50284.48    583.42 o 
   4   1   1      224.34      192.99      8.97 o 
   5   1   1     2993.21     3013.41     41.24 o 
   6   1   1      178.25      285.21     14.13 o 
   7   1   1        0.21       -7.67      7.67 o 
   8   1   1     1152.45     1125.60     26.71 o 
   9   1   1     1048.71     1045.15     26.97 o 
  10   1   1      420.43      459.19     21.14 o 
  11   1   1        7.95      -11.22     12.09 o 
  12   1   1      626.96      592.64     27.57 o 
  13   1   1      695.38      563.78     32.53 o 
  14   1   1      209.24      285.99     35.49 o 
  15   1   1       29.18       72.49     32.30 o 
   0   2   1    84071.79    76011.56   1727.61 o 
   1   2   1      711.40      545.97     11.48 o 
   2   2   1    16570.50    16293.68    169.54 o 
   3   2   1      954.27     1005.72     16.76 o 
   4   2   1     4786.21     4702.28     61.37 o 
   5   2   1     2966.97     3007.54     41.31 o 
   6   2   1     6952.82     6997.26     87.22 o 
   7   2   1     1300.13     1220.52     24.57 o 
   8   2   1     3460.88     3469.29     51.47 o 
   9   2   1     1188.69     1218.31     31.12 o 
  10   2   1      560.42      577.35     24.16 o 
  11   2   1       15.96        6.32     13.70 o 
  12   2   1       86.30       75.48     22.20 o 
  13   2   1      508.72      515.45     33.35 o 
  14   2   1       77.78      111.57     27.81 o 
  15   2   1       70.23       48.08     44.86 o 
   1   3   1     2041.34     1989.52     25.21 o 
   2   3   1    21237.69    20612.23    228.50 o 
   3   3   1     1770.06     1902.66     23.03 o 
   4   3   1     1085.32     1008.80     17.71 o 
   5   3   1     3397.05     3556.61     47.41 o 
   6   3   1       22.07       39.88      7.72 o 
   7   3   1     1128.52     1300.48     26.39 o 
   8   3   1      461.75      481.96     20.76 o 
   9   3   1      896.13      874.47     26.89 o 
  10   3   1     2121.46     1957.18     39.98 o 
  11   3   1      216.06      196.24     17.83 o 
  12   3   1       16.05       52.27     20.35 o 
  13   3   1      106.54      104.71     23.43 o 
  14   3   1        6.32       -7.24     21.19 o 
  15   3   1      150.19      128.19     29.29 o 
   0   4   1     5743.77     5622.21    115.59 o 
   1   4   1    13047.24    12767.13    157.02 o 
   2   4   1    14671.54    13965.72    169.97 o 
   3   4   1     1316.98     1629.76     24.53 o 
   4   4   1       77.32       69.86      5.34 o 
   5   4   1      152.68      143.65      7.65 o 
   6   4   1      526.11      552.70     18.43 o 
   7   4   1       35.23       34.04      8.18 o 
   8   4   1      152.61      131.95     10.89 o 
   9   4   1      771.68      835.36     22.97 o 
  10   4   1     1414.73     1505.74     34.28 o 
  11   4   1       87.38       94.59     20.42 o 
  12   4   1        0.58       39.80     20.22 o 
  13   4   1      291.55      359.73     31.80 o 
  14   4   1        0.01       10.28     36.54 o 
  15   4   1       31.37       52.26     24.10 o 
   1   5   1     1342.05     1701.65     28.00 o 
   2   5   1        0.87       10.47      4.72 o 
   3   5   1     4877.85     5435.61     68.50 o 
   4   5   1     4652.31     4387.06     57.94 o 
   5   5   1      679.51      623.72     16.15 o 
   6   5   1     2604.54     2981.81     40.52 o 
   7   5   1        1.88       -2.06      6.42 o 
   8   5   1      291.02      244.82     12.38 o 
   9   5   1       25.08       43.19     10.32 o 
  10   5   1       19.40       28.66     13.58 o 
  11   5   1       57.00       -0.36     17.76 o 
  12   5   1      205.50      183.38     26.14 o 
  13   5   1       55.53      115.14     25.37 o 
  14   5   1       17.09      -21.85     21.85 o 
   0   6   1     1289.92     1328.48     41.06 o 
   1   6   1     3641.97     3366.15     49.30 o 
   2   6   1      618.34      696.63     15.62 o 
   3   6   1      247.87      258.75      9.81 o 
   4   6   1     5103.03     5326.61     68.83 o 
   5   6   1    10377.42    11317.41    146.43 o 
   6   6   1     1030.77     1111.51     33.29 o 
   7   6   1      131.42      134.81      8.77 o 
   8   6   1       18.67       16.21      8.36 o 
   9   6   1     1014.66     1040.73     30.52 o 
  10   6   1        7.74        4.19     17.54 o 
  11   6   1        0.45       -7.39     18.23 o 
  12   6   1       54.29      100.89     23.44 o 
  13   6   1      143.04      119.05     25.23 o 
  14   6   1      235.46      274.20     31.94 o 
   1   7   1     1006.98      868.46     19.32 o 
   2   7   1      192.46      200.58      9.64 o 
   3   7   1     7809.88     7637.44     91.07 o 
   4   7   1     3320.52     3497.76     49.70 o 
   5   7   1     7616.70     8013.38    101.80 o 
   6   7   1      657.24      633.19     18.73 o 
   7   7   1      246.62      208.17     13.23 o 
   8   7   1      109.35      134.25     16.13 o 
   9   7   1        6.05      -14.34     15.46 o 
  10   7   1       79.09      118.95     23.59 o 
  11   7   1     1635.29     1622.22     63.25 o 
  12   7   1      300.41      336.62     31.66 o 
  13   7   1      135.03      171.49     27.02 o 
  14   7   1        0.12       23.40     27.22 o 
   0   8   1      235.96      207.90     24.72 o 
   1   8   1     8078.69     7812.90    106.38 o 
   2   8   1      290.77      255.75     12.36 o 
   3   8   1     1494.23     1549.46     25.76 o 
   4   8   1       71.91       75.48      8.37 o 
   5   8   1     4543.57     4848.67     65.89 o 
   6   8   1       10.38       -7.40     10.35 o 
   7   8   1      388.87      347.07     15.70 o 
   8   8   1      120.30       99.12     15.54 o 
   9   8   1     1443.26     1450.62     49.17 o 
  10   8   1      994.21      934.63     43.84 o 
  11   8   1      110.15      167.20     25.82 o 
  12   8   1       64.73       90.04     23.65 o 
  13   8   1       77.33       66.77     24.46 o 
  14   8   1      179.81      233.32     42.22 o 
   1   9   1       15.67       20.47      9.77 o 
   2   9   1      275.56      252.39     12.87 o 
   3   9   1     1474.22     1506.41     26.14 o 
   4   9   1      249.43      256.36     13.19 o 
   5   9   1      531.24      553.61     19.24 o 
   6   9   1      813.16      891.51     21.69 o 
   7   9   1      196.09      204.18     17.43 o 
   8   9   1       23.93       21.07     16.42 o 
   9   9   1      176.82      228.43     24.74 o 
  10   9   1       52.88       69.55     21.91 o 
  11   9   1       18.26       14.33     21.10 o 
  12   9   1       33.57       38.20     21.90 o 
  13   9   1        9.58      -13.29     21.60 o 
  14   9   1        2.42       15.90     27.90 o 
   0  10   1     1852.97     1916.03     48.70 o 
   1  10   1     1801.47     1699.81     34.08 o 
   2  10   1       53.67       57.30      9.13 o 
   3  10   1     1613.08     1636.85     28.54 o 
   4  10   1      611.99      549.46     19.20 o 
   5  10   1     1252.03     1308.53     27.36 o 
   6  10   1        4.14        7.56      8.23 o 
   7  10   1      279.72      280.71     20.88 o 
   8  10   1        0.05       25.66     17.31 o 
   9  10   1      360.10      412.38     31.27 o 
  10  10   1       58.92       61.46     21.63 o 
  11  10   1      185.63      197.75     27.21 o 
  12  10   1      105.42       86.73     23.93 o 
  13  10   1        1.27      -10.10     22.00 o 
   1  11   1        0.37        7.58      9.00 o 
   2  11   1     6324.69     6381.80     87.74 o 
   3  11   1      446.49      422.57     15.83 o 
   4  11   1       25.24       15.47     11.72 o 
   5  11   1      259.87      232.11     13.20 o 
   6  11   1      229.12      185.48     13.48 o 
   7  11   1     1081.83     1076.47     43.25 o 
   8  11   1      225.50      135.14     23.01 o 
   9  11   1       26.79       15.27     18.60 o 
  10  11   1        0.25       10.95     19.53 o 
  11  11   1      141.64      102.14     26.83 o 
  12  11   1       85.67       62.80     25.56 o 
  13  11   1       12.41       11.61     23.44 o 
   0  12   1        3.73      -13.91     13.91 o 
   1  12   1      248.50      250.30     15.85 o 
   2  12   1       81.02       95.02     12.31 o 
   3  12   1       21.22       27.15      9.36 o 
   4  12   1     1469.44     1436.16     28.54 o 
   5  12   1       15.44       19.39      9.66 o 
   6  12   1      677.46      708.12     26.91 o 
   7  12   1      949.66      885.04     50.12 o 
   8  12   1      140.96      131.80     23.11 o 
   9  12   1      482.97      523.56     35.17 o 
  10  12   1      203.31      224.78     28.13 o 
  11  12   1        0.12        7.00     20.63 o 
  12  12   1       10.12       26.67     23.20 o 
  13  12   1       74.76       98.48     29.23 o 
   1  13   1      436.57      493.31     22.70 o 
   2  13   1        0.28       -4.34     11.81 o 
   3  13   1       57.83       36.00     10.55 o 
   4  13   1       24.02       22.52     12.35 o 
   5  13   1       18.69       23.71     11.04 o 
   6  13   1      958.89      999.24     42.95 o 
   7  13   1        0.11        2.87     19.10 o 
   8  13   1       50.25        7.31     18.70 o 
   9  13   1       18.80       33.49     21.53 o 
  10  13   1       30.23       25.53     21.91 o 
  11  13   1       19.41       16.95     25.25 o 
  12  13   1        1.86        8.86     23.50 o 
   0  14   1     1123.20     1253.02     48.24 o 
   1  14   1       45.95       62.85     13.81 o 
   2  14   1      643.10      589.95     24.35 o 
   3  14   1       64.08       51.02     11.66 o 
   4  14   1      576.33      611.43     23.51 o 
   5  14   1      390.49      335.38     24.40 o 
   6  14   1      457.64      516.49     38.29 o 
   7  14   1       69.39       90.05     22.77 o 
   8  14   1       36.30       54.33     22.17 o 
   9  14   1       89.36      121.94     25.66 o 
  10  14   1       35.60       35.55     29.07 o 
  11  14   1        2.40       20.52     24.04 o 
  12  14   1       35.47       51.84     25.71 o 
   1  15   1      249.64      239.32     19.13 o 
   2  15   1      838.07      765.22     28.09 o 
   3  15   1        2.44        9.46     12.06 o 
   4  15   1      621.89      587.34     29.54 o 
   5  15   1      480.38      492.47     33.75 o 
   6  15   1     1796.55     1874.84     60.48 o 
   7  15   1      146.30      164.22     25.45 o 
   8  15   1       58.51       45.70     21.94 o 
   9  15   1       14.31        6.22     21.28 o 
  10  15   1        9.72       22.42     21.57 o 
  11  15   1      135.88      173.12     29.96 o 
   0  16   1       97.24      101.42     23.64 o 
   1  16   1      181.25      210.54     17.98 o 
   2  16   1        7.14       14.36     12.61 o 
   3  16   1        2.62       18.41     13.98 o 
   4  16   1       18.08       19.07     16.54 o 
   5  16   1      407.76      480.11     47.95 o 
   6  16   1      285.06      266.90     29.09 o 
   7  16   1      257.69      273.61     30.28 o 
   8  16   1       86.37       50.48     22.88 o 
   9  16   1       71.74       67.04     24.86 o 
  10  16   1       32.49       23.79     23.97 o 
  11  16   1       71.09       74.24     27.26 o 
   1  17   1       48.54       52.03     14.85 o 
   2  17   1       73.08       85.42     14.94 o 
   3  17   1      510.10      571.69     27.86 o 
   4  17   1        3.58      -18.51     19.81 o 
   5  17   1      409.99      450.02     33.98 o 
   6  17   1      292.10      338.00     31.39 o 
   7  17   1      128.36      168.33     32.25 o 
   8  17   1        3.23        5.89     21.65 o 
   9  17   1        0.01       -5.76     22.13 o 
  10  17   1       15.55       57.48     25.37 o 
   0  18   1       60.63       53.32     22.17 o 
   1  18   1        5.01      -12.47     12.47 o 
   2  18   1        0.00        8.53     13.63 o 
   3  18   1        7.96       27.62     16.04 o 
   4  18   1       11.85        1.31     23.81 o 
   5  18   1      144.00      177.70     26.63 o 
   6  18   1       28.24       61.39     23.02 o 
   7  18   1        3.18       51.44     23.30 o 
   8  18   1      137.23      167.93     29.59 o 
   9  18   1       53.85       68.98     25.88 o 
  10  18   1        3.00       -3.13     23.93 o 
   1  19   1       61.78       43.87     15.78 o 
   2  19   1      231.41      212.61     25.95 o 
   3  19   1       54.11       35.16     27.85 o 
   4  19   1      292.63      355.03     30.96 o 
   5  19   1      167.99      183.12     42.32 o 
   6  19   1        0.68       16.39     20.99 o 
   7  19   1      328.90      375.41     36.12 o 
   8  19   1        9.84       36.28     30.23 o 
   9  19   1       15.18       67.19     26.87 o 
   0  20   1       89.29       84.92     23.39 o 
   1  20   1       51.78       59.45     17.55 o 
   2  20   1       80.37       83.89     18.49 o 
   3  20   1       83.66      115.78     22.82 o 
   4  20   1        5.34       -2.49     18.50 o 
   5  20   1       23.86       39.17     34.23 o 
   6  20   1      120.16      159.06     27.63 o 
   7  20   1       37.64       65.53     29.09 o 
   8  20   1       73.11       99.63     26.95 o 
   1  21   1       41.45       59.33     16.95 o 
   2  21   1       32.59       57.61     19.60 o 
   3  21   1      240.44      295.97     29.53 o 
   4  21   1        1.99      -18.48     18.48 o 
   5  21   1       78.24       89.97     23.64 o 
   6  21   1        0.05       -2.76     27.62 o 
   7  21   1       44.74       33.71     23.82 o 
   0  22   1       66.77       66.20     48.47 o 
   1  22   1        0.04      -12.22     16.04 o 
   2  22   1       29.99       10.46     19.17 o 
   3  22   1        6.66       45.21     21.28 o 
   4  22   1       84.09       83.05     25.11 o 
   5  22   1       15.78      -19.19     19.19 o 
   1  23   1        0.39       -7.44     19.55 o 
   2  23   1       35.18       24.62     22.53 o 
   3  23   1        5.17       14.97     21.64 o 
   4  23   1        0.40       -7.03     20.39 o 
   0   0   2    19365.64    21130.96    590.54 o 
   1   0   2     1221.56     1188.11     24.49 o 
   2   0   2      183.14      187.65      9.76 o 
   3   0   2    48026.26    45693.36    811.15 o 
   4   0   2      667.49      529.99     31.51 o 
   5   0   2      209.08      239.76     20.47 o 
   6   0   2     4756.16     5137.74     97.97 o 
   7   0   2     2786.16     2806.91     62.14 o 
   8   0   2     1474.60     1442.53     39.16 o 
   9   0   2     9351.61     8693.27    162.49 o 
  10   0   2     1298.09     1243.68     48.11 o 
  11   0   2      223.32      210.31     47.42 o 
  12   0   2       40.97       30.45     20.65 o 
  13   0   2        1.38      -12.75     23.07 o 
  14   0   2       14.02        8.48     37.65 o 
  15   0   2      237.32      153.04     52.48 o 
   1   1   2     1406.16     1511.11     17.91 o 
   2   1   2     6093.43     6026.67     78.69 o 
   3   1   2      725.11      806.58     22.94 o 
   4   1   2     2356.60     2251.20     36.01 o 
   5   1   2      819.54      911.13     18.25 o 
   6   1   2     1355.61     1312.89     24.32 o 
   7   1   2      237.10      164.93     12.22 o 
   8   1   2        0.61       -9.42      9.42 o 
   9   1   2     1750.78     1661.13     36.32 o 
  10   1   2        8.06       24.06     12.72 o 
  11   1   2      732.91      733.01     27.99 o 
  12   1   2      104.69      125.70     17.68 o 
  13   1   2      957.40     1002.75     44.06 o 
  14   1   2       18.28        4.58     29.82 o 
  15   1   2       90.84      111.83     33.78 o 
   0   2   2     7086.08     6201.89     96.03 o 
   1   2   2       39.18      160.75      5.78 o 
   2   2   2    26420.26    26256.04    348.56 o 
   3   2   2     9532.02     8938.94    112.73 o 
   4   2   2      429.80      368.24     11.66 o 
   5   2   2      213.36      231.96     13.98 o 
   6   2   2       21.02       65.10      8.76 o 
   7   2   2       17.33       19.23      9.75 o 
   8   2   2       47.33       50.99     10.81 o 
   9   2   2      941.00      899.17     27.29 o 
  10   2   2       69.67       66.35     16.61 o 
  11   2   2      746.51      725.86     30.28 o 
  12   2   2      142.94      140.39     19.30 o 
  13   2   2        7.91       56.13     23.12 o 
  14   2   2        4.37        0.15     27.30 o 
  15   2   2       24.90       14.11     25.55 o 
   1   3   2    16373.96    15721.81    190.58 o 
   2   3   2       13.71       -0.33      7.12 o 
   3   3   2     1568.09     1653.95     24.45 o 
   4   3   2     3697.00     4069.43     56.20 o 
   5   3   2      352.17      442.13     14.03 o 
   6   3   2       58.16       56.75      8.47 o 
   7   3   2        7.00       13.91      8.15 o 
   8   3   2      788.18      799.33     31.62 o 
   9   3   2      147.28      199.07     15.57 o 
  10   3   2     1238.24     1265.89     34.26 o 
  11   3   2       13.25        3.79     14.23 o 
  12   3   2      393.80      351.22     30.21 o 
  13   3   2      469.24      522.57     39.36 o 
  14   3   2       29.24       31.38     21.27 o 
  15   3   2      247.05      237.27     35.83 o 
   0   4   2    11574.72    12546.27    248.60 o 
   1   4   2     2459.51     2887.73     39.39 o 
   2   4   2    33805.03    32115.62    404.78 o 
   3   4   2     1375.85     1291.59     25.69 o 
   4   4   2     3799.66     3960.64     49.82 o 
   5   4   2     4857.52     4876.07     62.17 o 
   6   4   2     1567.59     1489.94     27.37 o 
   7   4   2        9.07       -9.12      9.12 o 
   8   4   2       70.63      100.11     11.50 o 
   9   4   2     3036.85     2937.94     50.96 o 
  10   4   2       77.08       75.38     14.53 o 
  11   4   2      164.66       98.05     17.42 o 
  12   4   2        3.44       42.67     20.03 o 
  13   4   2      560.59      671.29     41.14 o 
  14   4   2        0.07       -6.84     19.67 o 
  15   4   2      174.34      195.51     31.25 o 
   1   5   2      315.11      377.22     14.89 o 
   2   5   2      641.35      492.82     15.50 o 
   3   5   2     4848.64     4830.45     72.13 o 
   4   5   2      185.08      192.93     12.62 o 
   5   5   2     1425.59     1474.14     26.30 o 
   6   5   2      938.83     1010.45     22.66 o 
   7   5   2      763.35      629.24     18.94 o 
   8   5   2      617.60      640.44     19.74 o 
   9   5   2        9.91       41.30     11.48 o 
  10   5   2        1.35       21.81     13.15 o 
  11   5   2      690.75      675.69     45.92 o 
  12   5   2        5.80      -16.11     17.33 o 
  13   5   2       39.43       18.34     21.36 o 
  14   5   2        9.72       -2.76     21.33 o 
   0   6   2      428.34      498.19     22.42 o 
   1   6   2    17626.88    18097.44    222.02 o 
   2   6   2     1146.88     1106.15     23.78 o 
   3   6   2     2333.95     2193.27     35.53 o 
   4   6   2      483.01      518.08     21.52 o 
   5   6   2     4502.19     4806.94     76.11 o 
   6   6   2        0.59       -1.32      6.98 o 
   7   6   2        7.08        4.88      6.57 o 
   8   6   2      147.93      113.84     10.23 o 
   9   6   2     3126.20     2986.35     54.92 o 
  10   6   2      487.82      468.58     32.03 o 
  11   6   2      239.07      189.87     25.16 o 
  12   6   2        9.16       11.00     20.27 o 
  13   6   2        3.21       24.40     21.96 o 
  14   6   2       29.62       70.52     24.79 o 
   1   7   2       47.93       12.47      6.09 o 
   2   7   2      140.17      128.72      8.86 o 
   3   7   2     2546.60     2449.68     39.75 o 
   4   7   2      180.34      229.85     10.81 o 
   5   7   2      383.51      429.43     18.39 o 
   6   7   2       19.43       12.34      8.97 o 
   7   7   2       23.03       19.53      8.17 o 
   8   7   2      514.33      500.10     24.67 o 
   9   7   2       93.14       98.49     17.26 o 
  10   7   2       87.70       82.29     23.87 o 
  11   7   2       23.08       13.02     19.72 o 
  12   7   2        1.53      -18.37     18.37 o 
  13   7   2        0.00       33.97     21.19 o 
  14   7   2       31.49       -5.85     22.92 o 
   0   8   2     2874.43     3016.76     72.23 o 
   1   8   2     3182.79     3285.02     48.14 o 
   2   8   2      498.29      500.25     18.03 o 
   3   8   2     1747.80     1550.30     27.20 o 
   4   8   2      846.40      867.38     23.53 o 
   5   8   2     4012.41     4112.64     67.95 o 
   6   8   2        4.95      -10.50     10.50 o 
   7   8   2       35.45       20.81     11.21 o 
   8   8   2        0.02        3.66     13.20 o 
   9   8   2      225.69      236.12     25.25 o 
  10   8   2      509.80      453.73     32.58 o 
  11   8   2        0.29       -6.05     18.40 o 
  12   8   2      223.77      217.99     28.06 o 
  13   8   2      320.14      373.45     34.85 o 
  14   8   2        0.09        0.36     26.12 o 
   1   9   2     3292.70     3350.32     52.26 o 
   2   9   2      107.55      132.37     10.70 o 
   3   9   2      947.79      920.20     26.78 o 
   4   9   2      396.23      438.36     16.73 o 
   5   9   2     4539.19     4734.23     71.56 o 
   6   9   2        4.01        3.72      8.94 o 
   7   9   2     1243.42     1233.78     34.42 o 
   8   9   2       57.25       57.72     15.92 o 
   9   9   2      156.72      111.25     21.64 o 
  10   9   2      566.70      507.42     34.83 o 
  11   9   2      727.59      832.60     43.76 o 
  12   9   2       98.24      105.42     23.93 o 
  13   9   2        3.11      -21.07     21.07 o 
  14   9   2       66.97       79.54     28.44 o 
   0  10   2     3543.82     3756.88     90.23 o 
   1  10   2      866.37      888.00     22.18 o 
   2  10   2       38.07       31.65      8.79 o 
   3  10   2      249.22      182.32     11.40 o 
   4  10   2     1118.43     1181.72     27.89 o 
   5  10   2     4319.75     4555.62     70.10 o 
   6  10   2        1.92        4.47     10.88 o 
   7  10   2      985.46     1008.46     42.09 o 
   8  10   2      117.01       88.32     20.70 o 
   9  10   2     1107.12     1079.72     46.26 o 
  10  10   2      443.41      488.43     33.81 o 
  11  10   2        7.39       22.63     20.64 o 
  12  10   2        4.46       -9.14     21.73 o 
  13  10   2       13.82      -18.94     21.39 o 
   1  11   2       66.34       59.41     10.63 o 
   2  11   2      135.35      119.76     12.55 o 
   3  11   2      624.86      610.00     19.50 o 
   4  11   2       26.85       18.74      8.60 o 
   5  11   2       61.88       68.02     10.96 o 
   6  11   2       52.49       61.38     13.11 o 
   7  11   2      152.81      161.68     20.91 o 
   8  11   2      310.24      324.36     27.61 o 
   9  11   2       27.55       28.24     24.97 o 
  10  11   2       18.37      -12.68     18.60 o 
  11  11   2      113.36      106.01     24.91 o 
  12  11   2       53.70       23.35     25.43 o 
  13  11   2        5.87       19.57     24.30 o 
   0  12   2     1468.67     1465.04     44.14 o 
   1  12   2      657.20      636.67     21.00 o 
   2  12   2        7.96       13.48      9.98 o 
   3  12   2      224.27      184.97     12.46 o 
   4  12   2      122.90      111.17     11.28 o 
   5  12   2      847.00      898.70     26.61 o 
   6  12   2       79.04       78.51     14.83 o 
   7  12   2       51.78       61.71     20.05 o 
   8  12   2        8.07        0.43     19.36 o 
   9  12   2      123.61       81.45     22.33 o 
  10  12   2       26.39       17.13     19.64 o 
  11  12   2        0.01       15.30     21.52 o 
  12  12   2        6.99       52.45     24.25 o 
  13  12   2       85.93       95.12     27.41 o 
   1  13   2      197.65      204.93     15.01 o 
   2  13   2      207.11      234.05     15.50 o 
   3  13   2       11.93       -0.52      9.64 o 
   4  13   2       13.93        0.36     10.16 o 
   5  13   2      287.24      316.48     27.08 o 
   6  13   2        5.36       17.01     14.02 o 
   7  13   2      992.26     1120.59     46.66 o 
   8  13   2      563.05      569.51     35.95 o 
   9  13   2      160.13      169.24     25.84 o 
  10  13   2        6.36       -8.71     19.74 o 
  11  13   2      471.79      527.15     39.00 o 
  12  13   2       12.01        3.90     23.54 o 
   0  14   2     1544.29     1542.84     53.13 o 
   1  14   2      294.55      291.17     17.55 o 
   2  14   2        4.69       -9.79      9.79 o 
   3  14   2      379.31      360.31     17.18 o 
   4  14   2       50.42       54.46     12.56 o 
   5  14   2      187.90      125.35     20.46 o 
   6  14   2       81.35       47.01     20.12 o 
   7  14   2      465.40      383.07     30.55 o 
   8  14   2        0.89      -17.84     17.84 o 
   9  14   2      541.67      551.15     68.25 o 
  10  14   2       12.83       32.40     21.91 o 
  11  14   2      345.47      403.47     37.49 o 
  12  14   2        3.54       18.30     23.63 o 
   1  15   2        1.47      -11.13     11.13 o 
   2  15   2       10.13        4.84     11.25 o 
   3  15   2      536.90      564.16     26.41 o 
   4  15   2      145.87      137.00     16.17 o 
   5  15   2      315.96      298.47     21.93 o 
   6  15   2      114.49      189.20     25.45 o 
   7  15   2       24.53       12.27     19.28 o 
   8  15   2        2.70      -12.53     24.09 o 
   9  15   2       10.01        6.60     20.68 o 
  10  15   2        9.59       18.19     22.68 o 
  11  15   2        2.14      -24.72     24.72 o 
   0  16   2       22.97       30.70     18.99 o 
   1  16   2       63.10       71.67     14.49 o 
   2  16   2       75.15       51.06     14.21 o 
   3  16   2      105.79       93.01     15.59 o 
   4  16   2       83.64       62.34     17.21 o 
   5  16   2     1007.31     1165.08     49.44 o 
   6  16   2       17.11       35.31     24.76 o 
   7  16   2       73.71      100.90     36.38 o 
   8  16   2        0.77       -9.04     19.90 o 
   9  16   2       38.69       18.89     22.33 o 
  10  16   2       21.43       29.96     24.05 o 
  11  16   2        0.01      -23.55     23.55 o 
   1  17   2      170.56      170.25     17.84 o 
   2  17   2      188.58      228.37     20.31 o 
   3  17   2      372.33      421.12     24.47 o 
   4  17   2       10.71       39.45     19.53 o 
   5  17   2       43.17       69.19     22.43 o 
   6  17   2        0.45      -13.87     23.07 o 
   7  17   2      659.45      682.44     42.57 o 
   8  17   2       20.03       17.55     25.14 o 
   9  17   2       26.39       24.39     22.62 o 
  10  17   2        8.65       47.05     24.46 o 
   0  18   2        5.63      -17.11     17.11 o 
   1  18   2        2.80       -2.93     13.00 o 
   2  18   2       33.18       11.85     14.59 o 
   3  18   2        8.26       63.84     16.76 o 
   4  18   2       82.81      131.97     25.35 o 
   5  18   2       24.25       -0.01     19.14 o 
   6  18   2       47.15       46.23     22.68 o 
   7  18   2       26.88       40.72     23.05 o 
   8  18   2        4.20      -21.21     21.21 o 
   9  18   2      100.24      102.34     27.22 o 
  10  18   2        4.32      -14.51     23.21 o 
   1  19   2       59.76       50.51     16.34 o 
   2  19   2        0.00       -1.07     14.42 o 
   3  19   2      972.08      942.87     74.82 o 
   4  19   2       16.87       46.25     20.58 o 
   5  19   2      309.87      317.08     34.47 o 
   6  19   2       12.39       59.92     23.67 o 
   7  19   2       15.77       26.66     22.31 o 
   8  19   2        1.47        2.87     22.40 o 
   9  19   2        2.84       32.55     24.66 o 
   0  20   2       21.72       39.52     21.25 o 
   1  20   2        2.71        3.39     15.91 o 
   2  20   2       35.08       50.96     18.34 o 
   3  20   2       54.68       87.59     21.61 o 
   4  20   2      104.59      123.23     24.16 o 
   5  20   2      162.92      158.87     29.83 o 
   6  20   2        0.21       13.67     37.18 o 
   7  20   2        5.49       11.98     22.27 o 
   8  20   2        1.73       20.13     24.07 o 
   1  21   2       58.56       53.24     17.66 o 
   2  21   2       44.74       50.53     18.44 o 
   3  21   2       11.86      -17.07     17.07 o 
   4  21   2        8.32      -11.90     18.66 o 
   5  21   2       71.64       82.40     23.51 o 
   6  21   2        0.13      -13.01     27.36 o 
   7  21   2       68.81       36.01     25.50 o 
   0  22   2        5.78       -3.19     25.96 o 
   1  22   2       77.94       89.34     19.96 o 
   2  22   2        0.65       22.98     30.34 o 
   3  22   2       62.15       63.92     21.59 o 
   4  22   2       10.08       10.44     20.81 o 
   5  22   2       11.19       12.59     21.56 o 
   1  23   2       50.40       79.24     24.46 o 
   2  23   2        7.92        2.44     19.20 o 
   3  23   2      103.81       93.11     24.19 o 
   4  23   2        0.28       35.33     22.07 o 
   1   1   3     2981.04     2972.43     35.11 o 
   2   1   3     3527.92     3274.73     40.98 o 
   3   1   3      461.90      358.88     11.85 o 
   4   1   3        0.16        4.01      6.44 o 
   5   1   3      293.19      319.37     13.65 o 
   6   1   3     2263.86     2502.47     42.76 o 
   7   1   3      411.93      379.32     17.27 o 
   8   1   3        4.96       -2.50     10.40 o 
   9   1   3       33.52       49.85     12.90 o 
  10   1   3     1184.01     1164.73     40.98 o 
  11   1   3       99.77       87.12     15.55 o 
  12   1   3      109.55      112.44     17.32 o 
  13   1   3        0.12       11.80     18.72 o 
  14   1   3       50.04       46.60     22.28 o 
  15   1   3       72.10       82.29     33.36 o 
   0   2   3    40960.85    38815.07    571.05 o 
   1   2   3     3408.19     3427.58     42.46 o 
   2   2   3    12396.77    13040.75    152.09 o 
   3   2   3    22445.28    22314.44    299.92 o 
   4   2   3     2563.52     2466.71     36.97 o 
   5   2   3     2160.68     2267.16     36.08 o 
   6   2   3     1215.34     1265.99     27.05 o 
   7   2   3       58.51       50.77     10.15 o 
   8   2   3     1754.98     1798.37     35.46 o 
   9   2   3     3806.58     3665.37     60.21 o 
  10   2   3       43.45       28.61     13.48 o 
  11   2   3      114.89      132.72     16.25 o 
  12   2   3        0.11       20.92     14.41 o 
  13   2   3       38.01       67.72     20.41 o 
  14   2   3       60.84       28.96     23.72 o 
  15   2   3      198.55      246.42     36.85 o 
   1   3   3   116850.37   107014.80   1281.74 o 
   2   3   3     5691.31     5338.08     67.96 o 
   3   3   3     3404.78     2831.35     43.03 o 
   4   3   3      361.21      453.93     17.06 o 
   5   3   3     2801.48     2852.74     43.43 o 
   6   3   3      620.52      591.48     18.74 o 
   7   3   3     1136.49     1216.88     26.87 o 
   8   3   3     1185.90     1264.41     30.43 o 
   9   3   3      530.90      503.36     21.53 o 
  10   3   3       85.88       85.15     14.88 o 
  11   3   3     1084.45      989.43     34.69 o 
  12   3   3      498.82      433.46     49.18 o 
  13   3   3      584.32      644.39     37.31 o 
  14   3   3      109.68      101.96     25.33 o 
  15   3   3        1.02       -5.32     25.21 o 
   0   4   3    18056.79    16630.88    331.40 o 
   1   4   3    33719.64    30991.47    373.76 o 
   2   4   3     2816.10     2904.33     42.91 o 
   3   4   3      956.14     1130.32     23.86 o 
   4   4   3     1099.12     1166.85     21.69 o 
   5   4   3       98.11      185.95     10.33 o 
   6   4   3       22.41       23.58      8.03 o 
   7   4   3       14.85       -1.09      8.17 o 
   8   4   3        0.65       -6.68      9.06 o 
   9   4   3     2782.88     2500.25     45.66 o 
  10   4   3      597.50      624.22     27.28 o 
  11   4   3        7.78        0.70     15.84 o 
  12   4   3       64.52       84.53     21.51 o 
  13   4   3        0.04       11.60     20.45 o 
  14   4   3       90.38       95.76     23.10 o 
   1   5   3    16265.66    16502.24    211.83 o 
   2   5   3      531.06      447.56     13.64 o 
   3   5   3     1114.85     1116.84     30.50 o 
   4   5   3     1724.80     1749.64     33.49 o 
   5   5   3      776.73      890.05     24.27 o 
   6   5   3      733.15      759.84     17.67 o 
   7   5   3      393.19      484.89     16.91 o 
   8   5   3      132.32      132.46     10.95 o 
   9   5   3      386.52      421.63     19.64 o 
  10   5   3      361.00      392.33     22.56 o 
  11   5   3      249.40      288.77     43.57 o 
  12   5   3        2.45        5.20     18.96 o 
  13   5   3       22.58        2.56     26.05 o 
  14   5   3      155.97      179.79     28.91 o 
   0   6   3    14654.77    14213.96    255.16 o 
   1   6   3     5609.46     5125.05     68.09 o 
   2   6   3        4.79        4.99      5.41 o 
   3   6   3      649.25      672.16     18.80 o 
   4   6   3      366.72      369.39     15.85 o 
   5   6   3    13308.09    13704.71    191.93 o 
   6   6   3      770.33      812.16     25.58 o 
   7   6   3      356.65      406.67     15.43 o 
   8   6   3      142.11      111.57     11.94 o 
   9   6   3      114.50      185.49     16.78 o 
  10   6   3      478.31      526.28     31.67 o 
  11   6   3      539.70      514.28     34.09 o 
  12   6   3        1.05       -4.16     19.18 o 
  13   6   3       61.48       43.72     23.13 o 
  14   6   3      150.08      113.94     30.56 o 
   1   7   3     3182.40     3450.06     48.99 o 
   2   7   3     1283.08     1295.96     27.65 o 
   3   7   3      166.56      243.33     14.52 o 
   4   7   3     1889.63     2088.59     47.72 o 
   5   7   3      930.02      963.50     26.93 o 
   6   7   3       18.55       10.49      9.64 o 
   7   7   3      232.52      218.41     16.16 o 
   8   7   3      476.07      523.81     24.46 o 
   9   7   3      274.32      305.91     19.32 o 
  10   7   3       67.48       30.54     19.85 o 
  11   7   3        5.20       19.74     19.28 o 
  12   7   3      440.49      387.20     32.98 o 
  13   7   3       83.31      112.58     25.52 o 
  14   7   3        9.41       32.76     33.53 o 
   0   8   3      239.73      254.38     19.39 o 
   1   8   3     1233.33     1043.62     22.52 o 
   2   8   3      116.75       79.49      8.42 o 
   3   8   3      216.75      267.55     12.45 o 
   4   8   3     2649.68     2594.30     59.58 o 
   5   8   3      867.44      870.88     26.65 o 
   6   8   3       26.62       26.04      9.50 o 
   7   8   3       10.69       25.22     11.65 o 
   8   8   3      689.51      713.77     28.41 o 
   9   8   3      403.40      375.51     27.75 o 
  10   8   3      370.01      381.26     30.21 o 
  11   8   3      146.81      165.95     25.01 o 
  12   8   3       62.75      112.16     25.09 o 
  13   8   3       76.43       55.24     23.90 o 
  14   8   3      134.73      173.72     30.09 o 
   1   9   3      433.71      485.75     15.63 o 
   2   9   3       12.60       33.47      7.87 o 
   3   9   3      257.02      326.66     14.42 o 
   4   9   3        0.00       -8.16      8.16 o 
   5   9   3      377.33      344.11     18.50 o 
   6   9   3      229.48      218.03     16.35 o 
   7   9   3       79.18       99.04     16.53 o 
   8   9   3      164.25      165.87     19.14 o 
   9   9   3       70.38       56.33     19.83 o 
  10   9   3       83.60       86.76     21.82 o 
  11   9   3       61.48       99.42     25.55 o 
  12   9   3       28.15       60.14     22.89 o 
  13   9   3        4.17       19.28     21.58 o 
  14   9   3       44.13       74.40     27.17 o 
   0  10   3     7020.42     7631.82    150.21 o 
   1  10   3       35.38        5.95      8.18 o 
   2  10   3     4079.76     4060.82     63.11 o 
   3  10   3       20.02       15.01      8.76 o 
   4  10   3      475.01      499.70     19.94 o 
   5  10   3      491.76      442.70     20.99 o 
   6  10   3      407.67      415.15     21.47 o 
   7  10   3      294.50      326.42     22.90 o 
   8  10   3      182.67      141.06     22.09 o 
   9  10   3      205.36      163.10     23.47 o 
  10  10   3      438.13      436.43     33.01 o 
  11  10   3        9.57      -15.45     19.19 o 
  12  10   3       33.43       46.16     23.59 o 
  13  10   3      252.64      183.97     28.91 o 
   1  11   3      422.43      369.08     15.46 o 
   2  11   3     3219.54     3050.60     54.01 o 
   3  11   3     1193.24     1177.23     33.97 o 
   4  11   3     1179.80     1168.49     25.77 o 
   5  11   3       62.07       48.21      9.79 o 
   6  11   3     2437.54     2239.54     50.78 o 
   7  11   3     1358.67     1230.43     36.82 o 
   8  11   3       18.50       -0.13     28.88 o 
   9  11   3       73.77       88.51     21.84 o 
  10  11   3       54.75       47.24     21.21 o 
  11  11   3        3.82       19.84     21.37 o 
  12  11   3       40.35        8.81     22.35 o 
  13  11   3       47.28       57.93     36.16 o 
   0  12   3      693.59      654.33     29.25 o 
   1  12   3       48.45       31.18      9.33 o 
   2  12   3      589.22      557.61     30.59 o 
   3  12   3      298.57      273.75     15.85 o 
   4  12   3      130.65      122.57     11.11 o 
   5  12   3     2001.19     2032.73     44.51 o 
   6  12   3       31.11       37.48     14.09 o 
   7  12   3      415.40      401.87     29.25 o 
   8  12   3      950.14      928.44     51.08 o 
   9  12   3      536.10      523.35     34.98 o 
  10  12   3       25.80        3.42     20.07 o 
  11  12   3      143.18      188.09     28.44 o 
  12  12   3       42.77       92.11     25.78 o 
  13  12   3      128.55      148.29     29.70 o 
   1  13   3      324.37      339.35     19.85 o 
   2  13   3       67.67       54.43     11.42 o 
   3  13   3      120.23      154.49     14.18 o 
   4  13   3       66.97       59.97     12.45 o 
   5  13   3     1276.45     1234.71     37.00 o 
   6  13   3      929.27      942.91     33.71 o 
   7  13   3      215.16      205.31     25.57 o 
   8  13   3      114.15       86.80     21.43 o 
   9  13   3      172.91      157.04     39.73 o 
  10  13   3        2.45      -18.66     18.66 o 
  11  13   3        4.42       -3.73     21.66 o 
  12  13   3      144.23      156.45     29.02 o 
   0  14   3      441.68      491.52     30.69 o 
   1  14   3        5.34        0.23     11.46 o 
   2  14   3       16.40       13.00     13.60 o 
   3  14   3       92.94       70.60     15.28 o 
   4  14   3       20.82      -10.91     10.93 o 
   5  14   3       18.48       14.39     14.39 o 
   6  14   3       79.78       89.74     18.34 o 
   7  14   3      154.95      167.18     24.08 o 
   8  14   3      279.63      332.07     30.09 o 
   9  14   3        2.36       13.33     25.70 o 
  10  14   3        2.09       11.07     20.48 o 
  11  14   3       47.52       58.08     24.32 o 
  12  14   3       71.48       91.98     28.13 o 
   1  15   3      265.74      281.87     18.23 o 
   2  15   3     1465.83     1419.94     40.89 o 
   3  15   3      806.69      790.80     28.15 o 
   4  15   3      100.84       89.92     15.79 o 
   5  15   3      445.13      411.93     26.03 o 
   6  15   3      455.74      529.16     33.95 o 
   7  15   3      160.61      190.09     28.27 o 
   8  15   3       57.61       33.28     20.82 o 
   9  15   3      120.87      141.42     26.08 o 
  10  15   3       10.36       31.39     22.11 o 
  11  15   3      134.21      220.23     30.94 o 
   0  16   3      375.67      293.67     38.01 o 
   1  16   3       33.16       32.86     13.10 o 
   2  16   3       40.37       49.31     13.30 o 
   3  16   3       18.29       14.99     13.10 o 
   4  16   3      318.71      282.67     22.29 o 
   5  16   3      623.61      697.84     33.56 o 
   6  16   3      516.21      540.47     34.88 o 
   7  16   3       10.18      -15.35     18.85 o 
   8  16   3      123.28      111.97     28.36 o 
   9  16   3       75.00      123.78     25.11 o 
  10  16   3       62.40       50.61     24.77 o 
  11  16   3       46.17       34.28     25.46 o 
   1  17   3      255.37      227.65     19.19 o 
   2  17   3       15.65       -4.85     12.15 o 
   3  17   3      528.50      521.57     27.68 o 
   4  17   3       13.32      -15.63     15.63 o 
   5  17   3      477.48      489.06     35.13 o 
   6  17   3      171.24      132.02     25.63 o 
   7  17   3        3.82      -15.41     20.41 o 
   8  17   3        0.30      -20.42     20.42 o 
   9  17   3       24.16       44.54     24.13 o 
  10  17   3       10.39       40.52     24.32 o 
   0  18   3       70.12       73.29     20.73 o 
   1  18   3       71.42       97.97     16.05 o 
   2  18   3        1.42        4.72     13.58 o 
   3  18   3       46.46       75.37     17.70 o 
   4  18   3       62.20       71.93     19.19 o 
   5  18   3      889.83      905.89     51.87 o 
   6  18   3       27.98       20.37     21.41 o 
   7  18   3       19.32        3.81     20.22 o 
   8  18   3       36.48       44.26     24.82 o 
   9  18   3       24.07       22.79     24.01 o 
   1  19   3       11.24       -6.62     13.36 o 
   2  19   3       39.18       11.82     16.04 o 
   3  19   3      412.23      435.02     28.93 o 
   4  19   3        5.72      -13.49     18.25 o 
   5  19   3        0.26       34.74     25.70 o 
   6  19   3      103.43      142.30     27.26 o 
   7  19   3      150.71      147.89     27.96 o 
   8  19   3        0.70      -13.12     25.88 o 
   9  19   3        2.20       36.34     25.30 o 
   0  20   3       54.29       65.53     24.17 o 
   1  20   3      118.35      135.48     18.66 o 
   2  20   3       28.24       18.53     14.09 o 
   3  20   3        7.03       35.80     19.21 o 
   4  20   3        4.05      -18.27     18.27 o 
   5  20   3       31.30       30.78     27.38 o 
   6  20   3       62.48       80.14     26.60 o 
   7  20   3        3.25       32.05     23.73 o 
   8  20   3       23.20       -2.67     27.79 o 
   1  21   3       97.65      109.23     19.77 o 
   2  21   3       29.54       42.27     16.96 o 
   3  21   3      298.13      311.32     38.19 o 
   4  21   3       43.45       32.40     24.93 o 
   5  21   3        0.17       -3.34     20.31 o 
   6  21   3        0.49      -13.28     27.14 o 
   7  21   3      129.59      170.69     32.68 o 
   0  22   3       53.22       42.73     27.90 o 
   1  22   3        0.58       12.83     18.00 o 
   2  22   3       28.30       48.93     19.33 o 
   3  22   3        6.03        5.02     33.20 o 
   4  22   3        1.04        7.22     28.84 o 
   5  22   3        0.01      -10.02     21.41 o 
   1  23   3        6.96       35.23     21.73 o 
   2  23   3        0.13        9.37     19.97 o 
   3  23   3       12.40       40.45     29.49 o 
   0   0   4    59802.48    57531.39   1599.10 o 
   1   0   4     7747.81     7257.82    111.48 o 
   2   0   4     8227.93     8464.16    154.92 o 
   3   0   4      478.60      393.91     17.66 o 
   4   0   4    15026.14    15676.01    323.02 o 
   5   0   4       81.58       85.41     12.04 o 
   6   0   4      228.26      193.68     16.39 o 
   7   0   4     1456.63     1442.60     40.11 o 
   8   0   4     1011.41     1021.30     42.60 o 
   9   0   4      141.72      120.17     22.11 o 
  10   0   4      875.97      924.53     45.92 o 
  11   0   4     1991.61     1903.60     64.15 o 
  12   0   4       90.24       51.84     23.75 o 
  13   0   4      589.61      536.89     43.83 o 
  14   0   4       59.35       15.70     36.55 o 
  15   0   4        1.92      -23.31     39.66 o 
   1   1   4     6998.94     7009.63     85.90 o 
   2   1   4       17.38       60.41      4.66 o 
   3   1   4      426.89      554.48     12.90 o 
   4   1   4     1082.37     1304.90     24.80 o 
   5   1   4       20.15       45.78      8.33 o 
   6   1   4       14.13       16.08      8.88 o 
   7   1   4      319.96      317.06     15.47 o 
   8   1   4      663.29      681.47     23.44 o 
   9   1   4       12.88        2.55     11.55 o 
  10   1   4      646.76      674.71     26.77 o 
  11   1   4      889.94      833.51     30.99 o 
  12   1   4      378.48      355.37     24.42 o 
  13   1   4      168.93      160.57     21.24 o 
  14   1   4       63.12       54.99     23.26 o 
  15   1   4       78.17       45.16     28.47 o 
   0   2   4     2770.98     2522.99     57.79 o 
   1   2   4       38.85       44.30      3.91 o 
   2   2   4     4641.54     4773.39     58.60 o 
   3   2   4     3631.65     3479.51     45.18 o 
   4   2   4      419.33      372.75     13.15 o 
   5   2   4     6991.88     7305.30     96.78 o 
   6   2   4     2073.49     1771.61     32.06 o 
   7   2   4      556.65      611.80     20.45 o 
   8   2   4       85.09       50.37     11.06 o 
   9   2   4      359.71      362.97     18.56 o 
  10   2   4      364.93      324.71     18.71 o 
  11   2   4      140.45      120.86     16.05 o 
  12   2   4      213.96      245.17     20.71 o 
  13   2   4        6.01        1.58     20.04 o 
  14   2   4       66.99       50.15     30.18 o 
  15   2   4       14.74       15.17     24.67 o 
   1   3   4    30561.88    30546.22    350.04 o 
   2   3   4       65.77       61.08      6.10 o 
   3   3   4      919.99      968.31     17.68 o 
   4   3   4      781.68      847.46     18.01 o 
   5   3   4     5069.74     5542.28     76.22 o 
   6   3   4     6060.06     6323.85     87.13 o 
   7   3   4     1100.80     1159.15     27.11 o 
   8   3   4      319.69      329.03     17.29 o 
   9   3   4      359.04      379.46     23.44 o 
  10   3   4     1212.82     1236.58     35.05 o 
  11   3   4      465.74      401.20     24.12 o 
  12   3   4       59.73       99.06     17.70 o 
  13   3   4      709.50      798.20     40.58 o 
  14   3   4       18.75       57.08     23.03 o 
  15   3   4       37.32       16.58     26.18 o 
   0   4   4   141542.39   137858.80   2689.47 o 
   1   4   4    42099.36    40373.01    501.27 o 
   2   4   4     1193.57     1199.76     24.24 o 
   3   4   4      526.11      508.37     16.34 o 
   4   4   4     8460.64     7960.70    103.61 o 
   5   4   4       50.14       75.36      8.67 o 
   6   4   4     2636.74     2518.47     50.49 o 
   7   4   4        5.90        3.99      8.22 o 
   8   4   4      645.51      636.55     22.43 o 
   9   4   4       77.49       92.04     13.63 o 
  10   4   4     2169.16     2030.70     45.34 o 
  11   4   4      394.85      369.91     23.35 o 
  12   4   4        3.30       11.08     19.23 o 
  13   4   4        1.65        4.93     18.54 o 
  14   4   4      344.97      419.91     33.06 o 
   1   5   4      910.86      773.29     15.54 o 
   2   5   4     4547.39     3786.28     52.08 o 
   3   5   4     8226.59     8454.78    113.85 o 
   4   5   4     9693.02     9067.10    130.20 o 
   5   5   4     3330.50     3594.91     58.78 o 
   6   5   4     1187.44     1244.67     25.61 o 
   7   5   4     1418.90     1307.46     25.44 o 
   8   5   4     1703.98     1649.04     32.68 o 
   9   5   4        0.01        7.24     15.28 o 
  10   5   4       20.00       -5.37     13.77 o 
  11   5   4       72.97       94.83     19.71 o 
  12   5   4      356.00      331.49     30.42 o 
  13   5   4       20.18       17.63     21.11 o 
  14   5   4        2.85        3.19     20.58 o 
   0   6   4     3965.92     4507.00     88.81 o 
   1   6   4    11549.31    10999.51    137.97 o 
   2   6   4      125.20      173.44      9.25 o 
   3   6   4     6802.28     6672.11     93.34 o 
   4   6   4     4823.04     4574.83     93.83 o 
   5   6   4      619.82      601.77     21.62 o 
   6   6   4       65.29      101.61     12.39 o 
   7   6   4      270.96      301.32     16.66 o 
   8   6   4      433.34      421.41     20.61 o 
   9   6   4        0.97       13.45     12.47 o 
  10   6   4     1211.38     1183.82     38.30 o 
  11   6   4     1380.18     1401.27     70.93 o 
  12   6   4       20.12       26.96     21.10 o 
  13   6   4      236.18      198.77     28.95 o 
  14   6   4      252.92      236.88     30.88 o 
   1   7   4     2525.03     2519.29     40.17 o 
   2   7   4    13120.83    12919.55    162.37 o 
   3   7   4        3.31        0.43      4.60 o 
   4   7   4      409.37      305.46     15.68 o 
   5   7   4      530.28      576.30     21.75 o 
   6   7   4       11.54       18.43     10.71 o 
   7   7   4       53.77       44.78     13.67 o 
   8   7   4     1751.75     1657.28     40.59 o 
   9   7   4     1300.51     1143.10     36.63 o 
  10   7   4        0.29      -10.47     15.71 o 
  11   7   4      687.42      597.11     37.16 o 
  12   7   4      136.05      119.99     24.89 o 
  13   7   4       11.90       28.05     21.70 o 
  14   7   4        6.24       15.96     33.17 o 
   0   8   4     3820.48     3954.33     88.43 o 
   1   8   4      557.08      622.18     16.95 o 
   2   8   4      418.39      541.09     18.61 o 
   3   8   4     1173.27     1202.60     27.94 o 
   4   8   4     3398.12     3129.69     54.44 o 
   5   8   4      983.10     1021.32     29.22 o 
   6   8   4      251.48      245.17     16.64 o 
   7   8   4       20.31      -11.05     11.05 o 
   8   8   4       29.45       21.50     17.77 o 
   9   8   4      710.30      784.64     41.73 o 
  10   8   4      121.49      169.56     23.98 o 
  11   8   4       10.68       12.09     18.82 o 
  12   8   4      282.61      334.79     32.18 o 
  13   8   4        1.96      -19.28     20.48 o 
  14   8   4      289.63      324.02     35.33 o 
   1   9   4     1044.41     1067.76     22.38 o 
   2   9   4     3127.33     2868.24     42.97 o 
   3   9   4     2441.92     2375.00     41.43 o 
   4   9   4     1677.67     1542.08     34.25 o 
   5   9   4     1651.24     1550.47     35.89 o 
   6   9   4     1520.49     1518.32     36.65 o 
   7   9   4       38.26       21.50     12.68 o 
   8   9   4      802.99      834.39     34.78 o 
   9   9   4       46.01       59.20     20.07 o 
  10   9   4      146.37      181.26     24.98 o 
  11   9   4      364.17      415.50     33.35 o 
  12   9   4      248.98      238.54     28.78 o 
  13   9   4      309.88      284.26     32.36 o 
   0  10   4     4412.49     4785.80     91.95 o 
   1  10   4     2772.00     2794.57     46.33 o 
   2  10   4      574.17      676.91     19.72 o 
   3  10   4     3355.70     3481.82     56.53 o 
   4  10   4     3538.97     3458.76     56.18 o 
   5  10   4      300.86      337.47     19.80 o 
   6  10   4      762.73      765.66     31.53 o 
   7  10   4      228.01      203.63     16.73 o 
   8  10   4      185.24      161.79     20.21 o 
   9  10   4        0.39        1.71     19.24 o 
  10  10   4      552.14      554.90     37.84 o 
  11  10   4        4.64       35.48     20.45 o 
  12  10   4        0.13      -12.39     23.38 o 
  13  10   4       61.28       94.01     35.44 o 
   1  11   4     1196.30     1326.35     26.48 o 
   2  11   4      531.94      628.60     20.47 o 
   3  11   4      274.61      233.95     14.07 o 
   4  11   4        0.49       -1.43      9.46 o 
   5  11   4      719.58      748.66     32.87 o 
   6  11   4      844.12      788.99     29.97 o 
   7  11   4      521.40      553.19     26.19 o 
   8  11   4        2.21      -17.64     17.64 o 
   9  11   4       46.28       40.16     19.91 o 
  10  11   4       12.21      -12.25     19.85 o 
  11  11   4        2.57       11.51     19.78 o 
  12  11   4       67.69       71.83     32.16 o 
  13  11   4      144.43      161.79     29.60 o 
   0  12   4      170.44      173.22     16.45 o 
   1  12   4      131.87      100.51     11.11 o 
   2  12   4      211.76      252.70     16.00 o 
   3  12   4      100.91       75.52     11.63 o 
   4  12   4       42.19       39.97     10.86 o 
   5  12   4        0.10       19.23     12.50 o 
   6  12   4       25.47       43.69     14.45 o 
   7  12   4      669.55      668.18     29.29 o 
   8  12   4        5.76        4.83     18.58 o 
   9  12   4       16.50       46.49     20.40 o 
  10  12   4       48.08       44.47     21.17 o 
  11  12   4       32.89       21.94     22.50 o 
  12  12   4       51.47       52.09     23.63 o 
  13  12   4       17.56      -13.07     23.70 o 
   1  13   4        2.41       -4.49      9.17 o 
   2  13   4     2294.34     2296.69     43.65 o 
   3  13   4       17.49       19.05     11.03 o 
   4  13   4      338.58      350.76     18.73 o 
   5  13   4        1.51      -12.99     12.99 o 
   6  13   4     1686.83     1738.63     44.08 o 
   7  13   4       19.64       28.38     19.80 o 
   8  13   4      112.88      152.58     23.25 o 
   9  13   4        3.83       16.46     21.28 o 
  10  13   4        3.08       28.46     21.55 o 
  11  13   4      170.54      222.16     29.35 o 
  12  13   4      305.37      358.95     37.37 o 
   0  14   4      419.84      418.07     25.54 o 
   1  14   4       24.41       29.76     11.07 o 
   2  14   4       40.23       42.95     12.74 o 
   3  14   4      339.24      350.93     20.21 o 
   4  14   4      791.14      749.33     29.89 o 
   5  14   4      169.78      187.91     18.67 o 
   6  14   4      746.07      809.33     32.45 o 
   7  14   4      134.99      150.45     23.68 o 
   8  14   4      249.19      292.94     29.05 o 
   9  14   4       17.29       26.88     21.09 o 
  10  14   4      257.36      231.12     29.29 o 
  11  14   4        0.29      -13.02     21.79 o 
  12  14   4        0.75       -9.35     23.96 o 
   1  15   4      260.38      242.76     16.06 o 
   2  15   4      179.90      215.52     16.46 o 
   3  15   4        0.70      -11.66     11.66 o 
   4  15   4      210.08      238.03     19.92 o 
   5  15   4      152.93      190.49     19.82 o 
   6  15   4      459.98      493.84     32.79 o 
   7  15   4      124.38      135.46     23.67 o 
   8  15   4        8.58      -18.41     19.83 o 
   9  15   4       85.46       81.12     24.21 o 
  10  15   4       30.54       29.31     22.90 o 
  11  15   4        0.09       37.71     25.22 o 
   0  16   4       68.10       44.18     17.85 o 
   1  16   4       22.73       20.64     13.57 o 
   2  16   4       88.60       91.46     14.29 o 
   3  16   4        0.95       -7.74     13.76 o 
   4  16   4        7.34       12.12     16.31 o 
   5  16   4      499.57      479.56     26.83 o 
   6  16   4       32.73       29.64     19.39 o 
   7  16   4        6.83        2.98     19.57 o 
   8  16   4       99.01       97.82     23.89 o 
   9  16   4        1.40      -19.14     19.14 o 
  10  16   4        4.02       33.52     23.23 o 
  11  16   4       38.07       61.77     25.39 o 
   1  17   4        0.01      -11.84     11.84 o 
   2  17   4      391.68      393.37     23.36 o 
   3  17   4      722.43      729.43     29.10 o 
   4  17   4       91.62       65.83     18.02 o 
   5  17   4      403.02      468.35     41.57 o 
   6  17   4       64.80       43.11     20.73 o 
   7  17   4       77.39       45.46     21.75 o 
   8  17   4        5.69        1.87     20.55 o 
   9  17   4        0.62      -22.23     22.23 o 
  10  17   4        2.93       11.82     22.62 o 
   0  18   4      188.22      267.72     30.39 o 
   1  18   4        0.04       -8.18     12.98 o 
   2  18   4      108.49      107.65     16.98 o 
   3  18   4      288.78      292.85     23.21 o 
   4  18   4       81.10      122.43     20.58 o 
   5  18   4      114.27      117.65     26.85 o 
   6  18   4      171.59      158.90     30.60 o 
   7  18   4        0.97      -23.04     23.50 o 
   8  18   4      164.05      171.61     27.58 o 
   9  18   4        0.07       23.39     23.97 o 
   1  19   4        0.98       -7.76     13.71 o 
   2  19   4      264.80      240.91     23.44 o 
   3  19   4        0.42       -5.95     16.41 o 
   4  19   4      129.48      112.95     23.72 o 
   5  19   4        7.84       -5.36     22.50 o 
   6  19   4      107.24       89.72     24.50 o 
   7  19   4        3.02       -7.79     21.33 o 
   8  19   4       69.37       89.00     26.91 o 
   9  19   4        7.96       22.52     35.36 o 
   0  20   4      142.34       75.64     26.10 o 
   1  20   4       17.87       33.07     15.45 o 
   2  20   4        0.70       11.20     15.90 o 
   3  20   4       31.88       79.31     24.51 o 
   4  20   4       30.37       42.58     21.27 o 
   5  20   4        7.33        4.40     21.98 o 
   6  20   4       45.56       29.25     27.12 o 
   7  20   4       36.85       38.87     24.69 o 
   8  20   4       16.56       30.45     24.77 o 
   1  21   4       10.22        3.86     16.05 o 
   2  21   4      106.04      120.79     19.77 o 
   3  21   4       62.95       26.91     21.14 o 
   4  21   4        9.42       -9.48     23.76 o 
   5  21   4       73.97      125.03     28.22 o 
   6  21   4       22.65       31.69     30.20 o 
   0  22   4      207.66      215.58     36.73 o 
   1  22   4        4.94       -2.83     17.13 o 
   2  22   4        5.20       -6.08     17.28 o 
   3  22   4        1.09       -4.30     18.98 o 
   4  22   4       10.63       35.07     21.68 o 
   5  22   4       31.21       -3.75     21.57 o 
   1  23   4       50.45       62.72     20.41 o 
   2  23   4      112.83      158.96     31.33 o 
   3  23   4       22.45       63.43     22.53 o 
   1   1   5    18523.34    18869.43    215.57 o 
   2   1   5      121.45      127.71      6.63 o 
   3   1   5      798.41     1002.94     16.91 o 
   4   1   5      582.65      560.45     13.82 o 
   5   1   5        2.84       -1.77      6.80 o 
   6   1   5     1085.86     1246.95     28.57 o 
   7   1   5       79.32       46.30      9.97 o 
   8   1   5     1166.08     1139.76     29.24 o 
   9   1   5      718.28      639.25     24.79 o 
  10   1   5      175.08      172.36     18.66 o 
  11   1   5       43.97       45.27     14.96 o 
  12   1   5       48.75       66.11     16.51 o 
  13   1   5      212.27      225.60     29.72 o 
  14   1   5       44.01      119.07     28.86 o 
  15   1   5      151.86       92.59     30.63 o 
   0   2   5     4849.65     5100.16    110.27 o 
   1   2   5      704.02      466.67      9.54 o 
   2   2   5        0.70       -3.93      3.93 o 
   3   2   5      255.56      231.04      8.71 o 
   4   2   5     1346.98     1295.41     23.02 o 
   5   2   5     9446.41     9557.54    123.87 o 
   6   2   5      533.87      461.30     17.20 o 
   7   2   5       90.00      109.16     11.60 o 
   8   2   5      400.06      320.84     19.29 o 
   9   2   5     3556.95     3438.29     55.08 o 
  10   2   5     1057.17     1124.42     36.31 o 
  11   2   5       24.96       25.62     13.69 o 
  12   2   5        7.08       14.22     15.33 o 
  13   2   5      558.94      590.69     37.81 o 
  14   2   5      399.79      463.41     40.25 o 
   1   3   5     2509.50     2428.11     33.68 o 
   2   3   5     1758.43     1768.32     25.86 o 
   3   3   5     6546.97     6516.86     80.45 o 
   4   3   5     1823.23     1936.18     30.73 o 
   5   3   5      945.94      957.88     19.59 o 
   6   3   5       16.80       -7.57      7.57 o 
   7   3   5     2740.53     2532.71     41.41 o 
   8   3   5      120.52      127.41     14.27 o 
   9   3   5       30.08       28.12     12.37 o 
  10   3   5     2744.33     2577.54     49.38 o 
  11   3   5      137.96      126.37     17.27 o 
  12   3   5        1.90       16.07     14.35 o 
  13   3   5      450.24      457.18     32.54 o 
  14   3   5       25.24       31.75     24.12 o 
   0   4   5    34522.18    33725.14    817.36 o 
   1   4   5    17439.38    17450.02    213.21 o 
   2   4   5      181.81      156.54      8.22 o 
   3   4   5     2631.35     2863.21     43.71 o 
   4   4   5       24.30       19.18      7.33 o 
   5   4   5     7906.73     8604.81    118.33 o 
   6   4   5      376.98      416.68     14.30 o 
   7   4   5       28.30       27.27     10.02 o 
   8   4   5      263.09      284.71     16.38 o 
   9   4   5      212.40      200.51     22.01 o 
  10   4   5     1924.01     2004.56     45.54 o 
  11   4   5      655.83      584.01     27.85 o 
  12   4   5      385.62      378.70     43.83 o 
  13   4   5      111.83       81.53     21.77 o 
  14   4   5        0.54       23.41     21.05 o 
   1   5   5     2617.89     2535.11     35.88 o 
   2   5   5     6423.99     6431.63     80.07 o 
   3   5   5     5611.98     5561.34     73.19 o 
   4   5   5     3124.43     3129.20     49.90 o 
   5   5   5      573.94      528.12     18.97 o 
   6   5   5       21.97       28.59      8.58 o 
   7   5   5     1329.83     1292.46     28.58 o 
   8   5   5      337.71      372.22     18.35 o 
   9   5   5       20.51       13.92     12.78 o 
  10   5   5      193.46      205.56     19.45 o 
  11   5   5      537.51      557.44     29.33 o 
  12   5   5      300.26      333.75     31.17 o 
  13   5   5      253.89      256.09     27.41 o 
  14   5   5       12.66      -17.49     20.40 o 
   0   6   5     4201.40     4534.67     89.57 o 
   1   6   5     4413.41     3998.53     55.57 o 
   2   6   5     5237.42     5083.07     68.69 o 
   3   6   5     1038.26     1178.54     26.64 o 
   4   6   5     4123.16     4239.47    106.12 o 
   5   6   5      928.26     1048.94     30.15 o 
   6   6   5      109.24      136.46     13.48 o 
   7   6   5      210.83      197.22     12.63 o 
   8   6   5     1461.62     1316.73     39.77 o 
   9   6   5      580.49      626.70     37.76 o 
  10   6   5       31.82       25.58     14.80 o 
  11   6   5        7.49       23.53     19.40 o 
  12   6   5       34.59       44.82     21.10 o 
  13   6   5       96.87      131.05     26.26 o 
  14   6   5      259.51      236.32     29.54 o 
   1   7   5       43.53       59.69      7.20 o 
   2   7   5      644.54      778.41     18.69 o 
   3   7   5      306.68      273.32     12.98 o 
   4   7   5      218.38      260.24     15.61 o 
   5   7   5     1098.76     1173.57     30.42 o 
   6   7   5     1690.61     1714.94     37.97 o 
   7   7   5      171.67      146.80     15.19 o 
   8   7   5      901.75      894.65     32.28 o 
   9   7   5       84.99       91.43     17.41 o 
  10   7   5      641.06      586.99     31.81 o 
  11   7   5      570.37      600.39     37.59 o 
  12   7   5       31.18      -10.27     22.47 o 
  13   7   5        0.40      -19.96     19.96 o 
  14   7   5        5.15       44.39     25.29 o 
   0   8   5        0.66        4.98     11.88 o 
   1   8   5     2597.24     2620.76     38.62 o 
   2   8   5     5267.01     5567.60    109.53 o 
   3   8   5     3564.80     3773.12     59.31 o 
   4   8   5     2037.11     2228.89     43.70 o 
   5   8   5      561.32      727.52     25.67 o 
   6   8   5       89.52       65.07     12.45 o 
   7   8   5      940.45      888.47     37.00 o 
   8   8   5        2.06       -1.80     12.58 o 
   9   8   5     1057.17     1005.68     39.68 o 
  10   8   5      772.80      764.18     39.95 o 
  11   8   5      351.78      346.50     36.39 o 
  12   8   5       15.79       -4.27     19.56 o 
  13   8   5       23.41       16.77     21.72 o 
  14   8   5      102.73      136.52     28.47 o 
   1   9   5      351.74      454.75     15.21 o 
   2   9   5      786.02      835.86     21.36 o 
   3   9   5       31.86       56.95      8.75 o 
   4   9   5       25.27       39.83     10.00 o 
   5   9   5     5386.03     5300.36     85.73 o 
   6   9   5      442.87      437.77     27.54 o 
   7   9   5      550.86      593.68     30.63 o 
   8   9   5        4.67        9.29     14.13 o 
   9   9   5     1191.07     1122.51     51.00 o 
  10   9   5      297.17      237.82     27.04 o 
  11   9   5       34.23       30.69     20.53 o 
  12   9   5       47.72       80.27     24.51 o 
  13   9   5       95.83       50.55     25.12 o 
   0  10   5        3.19      -18.03     18.03 o 
   1  10   5      921.04      807.50     21.79 o 
   2  10   5       54.47       45.01      9.23 o 
   3  10   5     1043.14      985.13     22.92 o 
   4  10   5     1117.01     1009.61     31.98 o 
   5  10   5      242.91      251.25     19.48 o 
   6  10   5       38.62       39.38     13.23 o 
   7  10   5       17.14       11.14     12.92 o 
   8  10   5      364.39      363.04     26.00 o 
   9  10   5        1.90        4.75     18.99 o 
  10  10   5        1.75       -3.66     18.73 o 
  11  10   5       58.72       26.73     20.93 o 
  12  10   5       97.06       85.29     24.57 o 
  13  10   5       67.71       54.85     30.50 o 
   1  11   5      393.23      341.67     14.86 o 
   2  11   5      374.81      355.59     16.38 o 
   3  11   5     1261.20     1183.33     27.73 o 
   4  11   5       72.82       87.52      9.62 o 
   5  11   5      169.39      196.92     21.95 o 
   6  11   5      277.45      247.81     19.57 o 
   7  11   5       45.68       28.42     14.07 o 
   8  11   5      157.53      104.90     19.16 o 
   9  11   5      195.43      242.50     26.85 o 
  10  11   5       60.42       32.68     20.25 o 
  11  11   5      509.74      437.50     35.04 o 
  12  11   5      346.26      399.60     46.79 o 
  13  11   5        1.00       16.55     23.80 o 
   0  12   5      117.35       95.49     16.78 o 
   1  12   5      653.77      639.28     19.78 o 
   2  12   5       24.28       12.17      9.25 o 
   3  12   5        7.33      -10.56     10.56 o 
   4  12   5      942.09     1012.69     28.93 o 
   5  12   5     1794.91     1805.59     43.08 o 
   6  12   5      199.77      211.73     25.90 o 
   7  12   5       20.37       28.00     14.59 o 
   8  12   5      238.73      235.84     25.95 o 
   9  12   5      323.49      338.80     29.96 o 
  10  12   5      104.06      118.73     29.83 o 
  11  12   5      426.20      414.22     35.26 o 
  12  12   5        1.73        1.44     21.91 o 
   1  13   5       80.08       91.39     11.54 o 
   2  13   5       22.13       29.64     11.43 o 
   3  13   5       15.71       20.29     11.02 o 
   4  13   5      406.61      420.69     24.79 o 
   5  13   5       81.68       96.19     15.94 o 
   6  13   5       57.19       70.52     16.01 o 
   7  13   5       53.93       25.74     15.02 o 
   8  13   5      146.86      138.36     29.86 o 
   9  13   5       14.90      -17.30     17.86 o 
  10  13   5        4.81        9.16     21.16 o 
  11  13   5        7.14       -7.95     21.10 o 
  12  13   5       80.81       95.83     30.43 o 
   0  14   5       51.22       27.69     14.59 o 
   1  14   5      221.31      206.98     14.29 o 
   2  14   5       24.53        1.92     11.67 o 
   3  14   5      188.11      166.84     29.28 o 
   4  14   5        0.52      -13.33     13.33 o 
   5  14   5       37.94       19.91     14.62 o 
   6  14   5       46.75       31.60     17.90 o 
   7  14   5       95.43      121.25     21.94 o 
   8  14   5       43.49       65.83     20.92 o 
   9  14   5        7.59       -2.80     19.87 o 
  10  14   5        0.85      -20.43     20.43 o 
  11  14   5       31.43        5.05     24.11 o 
  12  14   5        1.74       17.25     24.06 o 
   1  15   5        6.75       10.67     10.64 o 
   2  15   5       29.63       34.51     16.51 o 
   3  15   5      330.45      224.28     26.13 o 
   4  15   5      114.68       78.94     16.60 o 
   5  15   5      241.50      261.37     24.84 o 
   6  15   5       61.75       68.89     16.77 o 
   7  15   5     1338.21     1242.74     50.94 o 
   8  15   5       23.38        5.58     19.69 o 
   9  15   5       13.56      -14.33     19.45 o 
  10  15   5        3.21      -17.49     20.51 o 
  11  15   5       63.95       69.67     26.33 o 
   0  16   5       18.31        0.03     16.26 o 
   1  16   5       71.47       62.36     12.50 o 
   2  16   5      209.67      161.11     22.08 o 
   3  16   5      362.73      385.96     25.50 o 
   4  16   5      358.47      388.95     25.94 o 
   5  16   5       58.76       46.45     16.75 o 
   6  16   5        1.66        9.32     18.87 o 
   7  16   5        1.37       -5.18     19.17 o 
   8  16   5        0.78       -0.26     20.29 o 
   9  16   5       74.54       52.12     23.15 o 
  10  16   5       58.03       79.86     30.87 o 
  11  16   5        1.12       -2.88     22.52 o 
   1  17   5      249.14      305.84     19.10 o 
   2  17   5      252.92      286.76     20.74 o 
   3  17   5      330.12      319.38     23.39 o 
   4  17   5       50.35       10.39     15.27 o 
   5  17   5      102.06      116.01     18.87 o 
   6  17   5       78.91       79.97     21.25 o 
   7  17   5       27.92       20.62     22.13 o 
   8  17   5       19.81      -19.89     20.71 o 
   9  17   5        0.22      -21.11     21.11 o 
  10  17   5        5.57       13.89     23.82 o 
   0  18   5       28.35       21.59     19.47 o 
   1  18   5       33.94       12.62     13.35 o 
   2  18   5        5.53        5.56     13.52 o 
   3  18   5       16.93       20.88     13.34 o 
   4  18   5      226.41      197.14     22.16 o 
   5  18   5       11.51       -6.06     21.24 o 
   6  18   5        0.01       -3.64     19.58 o 
   7  18   5        4.47      -18.47     18.47 o 
   8  18   5        2.50       -9.87     21.07 o 
   9  18   5       75.10       65.08     25.27 o 
   1  19   5        0.80        4.26     14.24 o 
   2  19   5      223.96      260.12     20.40 o 
   3  19   5      175.86      218.41     28.58 o 
   4  19   5        4.61       11.37     16.64 o 
   5  19   5       93.16       49.05     20.81 o 
   6  19   5        0.16       17.44     23.08 o 
   7  19   5       22.15       40.99     23.25 o 
   8  19   5        1.07      -11.09     22.12 o 
   0  20   5      180.80      208.20     31.42 o 
   1  20   5      175.34      199.46     21.12 o 
   2  20   5        0.76        0.69     15.56 o 
   3  20   5      163.40      167.34     21.39 o 
   4  20   5        3.17       -1.60     20.18 o 
   5  20   5      146.91      158.07     28.76 o 
   6  20   5      117.45      104.20     30.85 o 
   7  20   5       12.00       -6.34     22.02 o 
   1  21   5       27.84       36.37     18.44 o 
   2  21   5       84.46       41.86     22.61 o 
   3  21   5      290.51      402.76     38.43 o 
   4  21   5        4.95       -2.38     19.98 o 
   5  21   5       37.36       82.41     24.35 o 
   6  21   5       49.39      112.47     48.53 o 
   0  22   5       48.74       53.83     26.97 o 
   1  22   5        0.06       -1.17     17.68 o 
   2  22   5       46.06       42.26     23.73 o 
   3  22   5       27.94       30.78     20.34 o 
   4  22   5       48.23        4.62     21.75 o 
   5  22   5      136.26      149.12     31.66 o 
   1  23   5        0.27       10.08     18.91 o 
   2  23   5      100.62       79.83     26.54 o 
   3  23   5        0.55       33.39     23.58 o 
   0   0   6    20560.26    18655.13    529.70 o 
   1   0   6    20642.23    21620.99    324.50 o 
   2   0   6      805.35      788.98     22.46 o 
   3   0   6     3871.75     3453.04     64.39 o 
   4   0   6     3894.19     3949.57     75.22 o 
   5   0   6    11086.03    11522.66    218.99 o 
   6   0   6      103.56       78.11     15.34 o 
   7   0   6      593.68      752.54     51.43 o 
   8   0   6      163.97      120.74     23.12 o 
   9   0   6     2792.36     2616.41     71.56 o 
  10   0   6     3201.92     2945.29     80.32 o 
  11   0   6      301.43      342.86     32.55 o 
  12   0   6      266.34      267.81     28.45 o 
  13   0   6      946.10     1042.80     56.00 o 
  14   0   6      150.09      113.19     32.13 o 
   1   1   6      784.55     1010.73     16.27 o 
   2   1   6       78.76       92.25      6.90 o 
   3   1   6     8387.89     8677.75    109.72 o 
   4   1   6     1622.27     1633.99     26.56 o 
   5   1   6     1540.29     1501.96     25.26 o 
   6   1   6     1591.30     1807.24     31.87 o 
   7   1   6      366.55      323.19     15.53 o 
   8   1   6        0.32       -3.86     10.28 o 
   9   1   6       81.73       87.49     13.85 o 
  10   1   6      333.47      354.50     21.18 o 
  11   1   6      494.37      450.13     23.60 o 
  12   1   6      345.51      350.70     23.51 o 
  13   1   6       84.25      130.47     20.09 o 
  14   1   6       44.33       55.12     23.68 o 
   0   2   6    44796.22    43680.62    873.36 o 
   1   2   6      202.97      257.07      9.96 o 
   2   2   6      758.44      858.29     16.40 o 
   3   2   6      193.74      176.76      7.50 o 
   4   2   6      419.74      402.80     12.45 o 
   5   2   6      135.79      141.94      9.42 o 
   6   2   6     1419.22     1449.09     26.05 o 
   7   2   6      560.86      581.76     19.62 o 
   8   2   6      808.46      900.62     26.10 o 
   9   2   6      275.55      276.87     20.46 o 
  10   2   6        0.00       -1.65     12.57 o 
  11   2   6       93.93       96.41     16.40 o 
  12   2   6       21.84       45.71     16.74 o 
  13   2   6       39.83       24.11     18.21 o 
  14   2   6       88.07      172.57     30.60 o 
   1   3   6     3391.94     3258.51     42.89 o 
   2   3   6      675.35      653.62     13.97 o 
   3   3   6     9261.44     9591.48    120.89 o 
   4   3   6     6741.37     6989.84     86.93 o 
   5   3   6     2687.44     2680.85     41.97 o 
   6   3   6     2845.43     2836.94     44.62 o 
   7   3   6      810.14      791.19     23.20 o 
   8   3   6      431.45      455.11     19.26 o 
   9   3   6      359.24      379.74     19.06 o 
  10   3   6     2211.09     2076.71     41.71 o 
  11   3   6     1069.96     1004.92     39.84 o 
  12   3   6      142.26      118.26     17.90 o 
  13   3   6        3.19       31.64     21.43 o 
  14   3   6      105.47      144.89     30.08 o 
   0   4   6     6611.75     6849.81    130.78 o 
   1   4   6     1192.82     1318.93     22.46 o 
   2   4   6     1337.59     1244.62     22.22 o 
   3   4   6     1191.49     1396.45     25.84 o 
   4   4   6     3032.55     3151.58     45.74 o 
   5   4   6     6635.04     7363.37     98.25 o 
   6   4   6      525.96      553.62     22.24 o 
   7   4   6      544.40      553.97     21.53 o 
   8   4   6      282.57      252.76     18.63 o 
   9   4   6     1693.05     1534.78     36.15 o 
  10   4   6      486.49      576.71     27.44 o 
  11   4   6       23.83       11.42     14.22 o 
  12   4   6       54.91       34.99     17.68 o 
  13   4   6      129.11      191.78     24.88 o 
  14   4   6       45.87       51.79     24.29 o 
   1   5   6    14259.77    14233.55    176.52 o 
   2   5   6      256.72      263.21     14.26 o 
   3   5   6      673.60      827.73     23.67 o 
   4   5   6     9559.05     9310.16    133.63 o 
   5   5   6      215.60      232.76     14.26 o 
   6   5   6      601.49      541.64     19.08 o 
   7   5   6     1535.88     1358.55     30.08 o 
   8   5   6       37.82       55.29     11.67 o 
   9   5   6       25.91       -3.21     14.23 o 
  10   5   6      877.14      817.12     32.18 o 
  11   5   6      343.31      325.22     23.27 o 
  12   5   6      162.35      132.09     22.01 o 
  13   5   6      238.55      257.52     31.00 o 
  14   5   6        1.57        3.49     23.53 o 
   0   6   6    16720.56    15437.00    277.67 o 
   1   6   6     6501.60     6008.88     75.60 o 
   2   6   6      247.06      285.60     11.50 o 
   3   6   6     1317.77     1260.36     23.75 o 
   4   6   6     4666.42     4782.47     75.13 o 
   5   6   6     1232.40     1333.41     30.05 o 
   6   6   6      469.50      549.27     26.61 o 
   7   6   6        4.81       -0.14      9.47 o 
   8   6   6       99.85      135.25     17.12 o 
   9   6   6     1085.28     1151.53     35.46 o 
  10   6   6      284.76      298.03     21.47 o 
  11   6   6      318.06      316.22     26.42 o 
  12   6   6       83.22       80.10     22.46 o 
  13   6   6       28.98       35.18     30.52 o 
  14   6   6       33.59       34.42     22.13 o 
   1   7   6    10344.08    11112.52    134.55 o 
   2   7   6     4589.28     4151.29     56.55 o 
   3   7   6     3989.14     4363.74     61.67 o 
   4   7   6      278.96      423.73     16.94 o 
   5   7   6     2692.64     2864.47     52.96 o 
   6   7   6       85.87       58.44     11.84 o 
   7   7   6        3.58       -5.43     13.85 o 
   8   7   6      137.48      139.19     17.30 o 
   9   7   6      540.64      502.32     27.07 o 
  10   7   6     1763.29     1797.59     79.88 o 
  11   7   6       27.51       -4.44     18.48 o 
  12   7   6      383.23      409.44     33.72 o 
  13   7   6       20.71       14.76     22.62 o 
  14   7   6       30.04       39.84     22.83 o 
   0   8   6      248.96      232.43     15.98 o 
   1   8   6      928.84      833.95     19.02 o 
   2   8   6      398.25      336.39     13.46 o 
   3   8   6     1490.66     1120.76     23.93 o 
   4   8   6     5527.55     5853.76     82.05 o 
   5   8   6     2291.56     2312.26     48.92 o 
   6   8   6      175.03      199.10     16.42 o 
   7   8   6       99.24      116.96     18.35 o 
   8   8   6        0.00      -12.87     12.87 o 
   9   8   6       36.19       49.13     16.01 o 
  10   8   6      251.41      291.75     25.14 o 
  11   8   6      530.35      563.32     55.32 o 
  12   8   6       59.86       95.22     24.27 o 
  13   8   6      554.21      548.32     44.26 o 
  14   8   6       18.73       14.89     23.53 o 
   1   9   6     1059.94     1176.33     23.27 o 
   2   9   6       29.53       15.52      7.97 o 
   3   9   6      503.04      610.27     18.63 o 
   4   9   6       16.64        6.45      6.47 o 
   5   9   6       33.88       56.54     11.66 o 
   6   9   6      141.10      143.31     15.66 o 
   7   9   6      592.63      611.63     27.72 o 
   8   9   6      116.33      120.62     17.87 o 
   9   9   6       51.91       42.99     17.53 o 
  10   9   6      139.15       85.65     22.58 o 
  11   9   6      235.55      277.90     29.28 o 
  12   9   6       17.22       27.35     21.66 o 
  13   9   6       48.55       46.40     24.22 o 
   0  10   6       55.98      102.90     14.18 o 
   1  10   6     4613.93     4634.09     66.85 o 
   2  10   6      374.89      432.08     17.21 o 
   3  10   6       36.56       42.91     11.27 o 
   4  10   6       23.97       19.04     10.34 o 
   5  10   6     1232.07     1223.51     43.37 o 
   6  10   6      115.81      103.57     15.11 o 
   7  10   6       57.49       41.74     14.39 o 
   8  10   6      429.11      428.01     27.55 o 
   9  10   6     1154.97     1168.22     48.48 o 
  10  10   6       30.74       24.13     20.32 o 
  11  10   6      196.20      171.20     26.58 o 
  12  10   6        4.27       11.87     22.72 o 
  13  10   6      118.48       82.88     26.25 o 
   1  11   6        0.24       -7.69      7.69 o 
   2  11   6      444.43      463.25     17.86 o 
   3  11   6        0.09       -7.58      8.56 o 
   4  11   6      225.24      230.76     20.51 o 
   5  11   6      124.75      151.52     15.95 o 
   6  11   6     1115.45     1206.64     47.92 o 
   7  11   6        0.21      -12.81     12.81 o 
   8  11   6       25.91       23.30     16.54 o 
   9  11   6        0.09      -17.07     17.07 o 
  10  11   6        6.27       -2.55     18.95 o 
  11  11   6       23.35       37.90     22.39 o 
  12  11   6      289.00      314.09     33.95 o 
  13  11   6        0.03      -22.04     22.04 o 
   0  12   6      739.72      602.82     28.57 o 
   1  12   6        0.12       -5.10      8.46 o 
   2  12   6       13.80       -8.52      8.52 o 
   3  12   6       53.03       45.57     10.51 o 
   4  12   6      989.26      992.45     33.58 o 
   5  12   6       41.12       37.75     14.16 o 
   6  12   6      194.52      199.75     21.50 o 
   7  12   6       96.69       81.40     17.05 o 
   8  12   6        2.49       11.52     17.79 o 
   9  12   6        7.05       16.18     19.00 o 
  10  12   6        2.92       -7.00     19.64 o 
  11  12   6       58.39       37.01     22.79 o 
  12  12   6       81.80      117.39     27.06 o 
   1  13   6      698.41      748.08     23.12 o 
   2  13   6      297.99      292.54     16.05 o 
   3  13   6     1714.96     1621.64     36.32 o 
   4  13   6      113.55      121.71     17.44 o 
   5  13   6       22.96       48.45     15.07 o 
   6  13   6        0.47        0.57     17.47 o 
   7  13   6      938.87      975.53     36.35 o 
   8  13   6       26.23      -11.27     18.44 o 
   9  13   6       24.28       10.10     19.68 o 
  10  13   6        3.50       22.76     21.07 o 
  11  13   6      189.95      228.07     32.14 o 
  12  13   6        5.12      -14.49     24.67 o 
   0  14   6     1879.40     1717.92     48.13 o 
   1  14   6      594.91      561.41     20.45 o 
   2  14   6       68.85       78.34     12.13 o 
   3  14   6        4.74       -5.80     12.86 o 
   4  14   6       70.47       27.09     13.17 o 
   5  14   6     1283.39     1305.25     40.74 o 
   6  14   6       42.60       29.74     15.32 o 
   7  14   6       38.00       17.67     16.53 o 
   8  14   6       71.58       48.88     21.09 o 
   9  14   6      163.45      168.23     26.04 o 
  10  14   6       74.06       73.14     29.58 o 
  11  14   6        5.10       -0.97     21.60 o 
   1  15   6       24.84        2.03     10.80 o 
   2  15   6        0.01       -2.59     10.67 o 
   3  15   6      178.13      133.21     17.25 o 
   4  15   6       62.52       32.38     14.45 o 
   5  15   6      362.10      376.48     24.31 o 
   6  15   6       18.92        4.51     14.94 o 
   7  15   6       29.03       -8.78     18.71 o 
   8  15   6       34.07       41.29     20.27 o 
   9  15   6        0.90      -19.34     19.34 o 
  10  15   6       48.03       71.65     24.64 o 
  11  15   6       88.89      101.24     27.96 o 
   0  16   6      109.84      131.33     19.84 o 
   1  16   6        0.21       -4.53     10.71 o 
   2  16   6      137.74      108.23     15.79 o 
   3  16   6      158.68      151.67     19.15 o 
   4  16   6       53.66       40.19     16.59 o 
   5  16   6      143.74      157.78     19.34 o 
   6  16   6       21.99       11.18     16.81 o 
   7  16   6        0.62        7.85     19.26 o 
   8  16   6       42.03       18.80     20.20 o 
   9  16   6        1.38        2.62     21.14 o 
  10  16   6       13.21       13.41     23.19 o 
   1  17   6       25.68       -2.62     10.78 o 
   2  17   6       22.13       -3.91     12.71 o 
   3  17   6      412.98      440.15     23.87 o 
   4  17   6        0.20       -5.98     13.90 o 
   5  17   6       60.54       27.87     17.12 o 
   6  17   6       22.87       15.98     19.97 o 
   7  17   6      228.79      219.71     28.26 o 
   8  17   6       38.43        7.42     21.15 o 
   9  17   6        0.47      -20.62     20.62 o 
  10  17   6        2.05       12.91     23.78 o 
   0  18   6       41.11       67.84     20.58 o 
   1  18   6      292.72      274.44     22.10 o 
   2  18   6        7.42      -12.42     13.14 o 
   3  18   6      228.90      238.93     20.51 o 
   4  18   6        9.98        0.39     15.83 o 
   5  18   6        0.79       -9.22     23.44 o 
   6  18   6        0.51       16.73     20.40 o 
   7  18   6        6.92       17.96     22.26 o 
   8  18   6        0.22       11.52     22.75 o 
   9  18   6      186.63      228.79     30.92 o 
   1  19   6       73.57       82.62     16.31 o 
   2  19   6       32.37        6.57     15.89 o 
   3  19   6       86.25       85.88     17.79 o 
   4  19   6        0.16      -16.65     16.65 o 
   5  19   6       45.86       68.12     21.09 o 
   6  19   6        8.64        6.97     23.53 o 
   7  19   6      158.62      104.17     25.70 o 
   8  19   6       97.20      134.78     27.93 o 
   0  20   6      236.99      236.94     32.66 o 
   1  20   6        3.64       25.24     15.93 o 
   2  20   6       61.88       36.72     16.82 o 
   3  20   6       14.96       24.35     16.09 o 
   4  20   6      129.49      150.85     28.32 o 
   5  20   6      190.48      176.92     28.65 o 
   6  20   6        9.38       20.89     24.59 o 
   7  20   6        2.12        3.86     21.52 o 
   1  21   6        0.12      -11.10     16.92 o 
   2  21   6       32.86       10.70     17.17 o 
   3  21   6       21.61       43.54     17.32 o 
   4  21   6        1.52       -8.02     21.45 o 
   5  21   6        0.59       18.21     25.25 o 
   6  21   6       13.67       53.24     33.07 o 
   0  22   6       10.40        4.04     23.81 o 
   1  22   6       19.36       12.48     21.54 o 
   2  22   6       45.07       74.10     25.55 o 
   3  22   6       54.41      111.54     25.66 o 
   4  22   6      146.53      186.06     41.79 o 
   1  23   6        5.59      -11.14     23.07 o 
   2  23   6       22.47       14.65     28.81 o 
   1   1   7       16.34        4.74      4.54 o 
   2   1   7      429.64      427.99     10.98 o 
   3   1   7     7391.17     7087.57     87.85 o 
   4   1   7     1313.99     1371.98     22.88 o 
   5   1   7     4365.10     4671.20     63.06 o 
   6   1   7     1246.67     1266.68     30.65 o 
   7   1   7      420.98      466.87     19.11 o 
   8   1   7      410.15      483.01     20.63 o 
   9   1   7      664.23      659.82     25.39 o 
  10   1   7      457.76      475.02     23.83 o 
  11   1   7     1216.77     1091.81     35.17 o 
  12   1   7      200.12      255.82     22.29 o 
  13   1   7       17.79       28.10     16.10 o 
  14   1   7        2.02       28.48     22.51 o 
   0   2   7    12223.68    11917.64    220.49 o 
   1   2   7    15368.31    14795.23    188.76 o 
   2   2   7     1048.61     1102.43     18.94 o 
   3   2   7     1194.48     1155.05     19.62 o 
   4   2   7      896.47     1119.15     20.02 o 
   5   2   7     5981.05     5982.46     77.98 o 
   6   2   7      114.32      135.76     10.51 o 
   7   2   7      860.02      771.52     21.22 o 
   8   2   7       43.58       52.08     11.33 o 
   9   2   7      388.23      397.00     19.40 o 
  10   2   7       61.48       76.13     15.46 o 
  11   2   7      363.54      399.14     23.14 o 
  12   2   7      394.38      364.90     25.02 o 
  13   2   7       10.86       30.55     17.36 o 
  14   2   7      351.57      413.54     38.44 o 
   1   3   7     4845.35     5329.36     73.78 o 
   2   3   7      867.60      986.45     17.89 o 
   3   3   7      657.11      832.17     17.92 o 
   4   3   7      243.93      167.21      8.81 o 
   5   3   7      156.03      172.49     10.34 o 
   6   3   7      459.55      471.98     17.64 o 
   7   3   7       31.14       26.44      8.75 o 
   8   3   7      839.18      790.02     24.16 o 
   9   3   7       94.85      103.90     13.29 o 
  10   3   7       20.63       23.05     15.72 o 
  11   3   7      102.80      108.11     17.05 o 
  12   3   7      442.36      509.92     28.22 o 
  13   3   7       81.79      112.93     22.33 o 
  14   3   7       14.95       34.11     25.24 o 
   0   4   7     2108.92     1882.96     45.28 o 
   1   4   7     8190.37     8610.68    115.96 o 
   2   4   7      429.89      487.28     14.18 o 
   3   4   7     7673.45     8163.35    105.56 o 
   4   4   7     4463.02     4612.69     63.87 o 
   5   4   7      896.77      947.69     21.23 o 
   6   4   7       80.07      119.22      9.90 o 
   7   4   7     1845.67     1787.64     32.71 o 
   8   4   7       15.02       -5.79     10.63 o 
   9   4   7       61.90       60.30     13.77 o 
  10   4   7       11.22       29.96     14.75 o 
  11   4   7      237.67      233.16     20.86 o 
  12   4   7        8.32       -2.78     15.29 o 
  13   4   7      137.17       79.96     23.86 o 
  14   4   7       72.93       68.97     25.11 o 
   1   5   7     6470.49     6751.38     80.30 o 
   2   5   7     7265.07     8014.49    103.35 o 
   3   5   7       97.50      105.18      8.63 o 
   4   5   7     2404.17     2627.01     43.45 o 
   5   5   7      887.92     1059.75     27.84 o 
   6   5   7      864.60     1032.31     27.47 o 
   7   5   7        0.58        5.85      9.79 o 
   8   5   7      618.81      628.63     23.46 o 
   9   5   7       65.09       36.81     14.00 o 
  10   5   7     1672.01     1809.31     53.21 o 
  11   5   7      777.63      692.80     29.36 o 
  12   5   7      125.04      137.11     21.43 o 
  13   5   7       79.87       54.27     21.61 o 
  14   5   7       26.69        0.01     22.24 o 
   0   6   7     6711.99     6269.06    122.50 o 
   1   6   7      825.31      661.44     15.55 o 
   2   6   7       13.01       -4.80      6.00 o 
   3   6   7       27.91       28.33     10.76 o 
   4   6   7        5.95        1.42      7.45 o 
   5   6   7     2525.48     2789.06     51.18 o 
   6   6   7      950.57     1055.65     30.34 o 
   7   6   7      230.34      229.48     15.62 o 
   8   6   7      221.60      221.10     17.87 o 
   9   6   7      230.34      300.79     23.45 o 
  10   6   7      930.95      954.45     34.76 o 
  11   6   7       71.15      108.05     20.82 o 
  12   6   7        3.41      -11.72     19.44 o 
  13   6   7      124.92      135.90     23.86 o 
  14   6   7       45.13       63.34     22.60 o 
   1   7   7    11452.37    12138.45    146.19 o 
   2   7   7       79.10       96.07      9.05 o 
   3   7   7      182.33      290.92     13.90 o 
   4   7   7      671.19      624.71     17.57 o 
   5   7   7     1740.12     1735.02     33.11 o 
   6   7   7     1707.84     1499.42     44.41 o 
   7   7   7     2104.26     2001.17     44.88 o 
   8   7   7      275.49      321.03     23.17 o 
   9   7   7       26.58       -1.91     14.99 o 
  10   7   7      114.54      185.07     20.84 o 
  11   7   7        8.19       19.30     19.78 o 
  12   7   7      210.64      219.06     28.86 o 
  13   7   7      163.64      147.79     27.05 o 
  14   7   7       32.64       54.26     23.53 o 
   0   8   7     2002.83     1646.42     43.23 o 
   1   8   7     1060.06      931.21     20.31 o 
   2   8   7      177.74      162.71     10.96 o 
   3   8   7      221.35      205.96     11.45 o 
   4   8   7      905.66      905.53     21.47 o 
   5   8   7     1578.56     1527.75     39.42 o 
   6   8   7       77.58       68.27     15.21 o 
   7   8   7       12.57       -3.52     16.48 o 
   8   8   7      817.34      799.03     31.83 o 
   9   8   7      904.96      862.25     35.03 o 
  10   8   7        1.27      -14.86     15.94 o 
  11   8   7      318.89      294.31     29.40 o 
  12   8   7       28.67      -12.34     20.05 o 
  13   8   7      311.56      351.70     34.22 o 
   1   9   7     2319.25     2422.95     39.95 o 
   2   9   7        0.29       -2.79      8.12 o 
   3   9   7       24.91       25.17      9.45 o 
   4   9   7      600.44      595.34     18.16 o 
   5   9   7     1055.32     1015.42     30.10 o 
   6   9   7       41.71       60.42     12.53 o 
   7   9   7      255.65      250.27     19.46 o 
   8   9   7       42.67       49.03     19.09 o 
   9   9   7      103.85      129.14     19.81 o 
  10   9   7        0.26       27.10     18.53 o 
  11   9   7        3.71       17.86     21.22 o 
  12   9   7       82.07       76.84     24.31 o 
  13   9   7       12.99       26.63     23.55 o 
   0  10   7      354.04      309.09     19.90 o 
   1  10   7      973.29      918.21     26.47 o 
   2  10   7      252.78      277.31     15.78 o 
   3  10   7       58.38       46.03      9.49 o 
   4  10   7     2429.70     2388.47     44.03 o 
   5  10   7      341.90      370.75     19.45 o 
   6  10   7      229.52      251.95     21.30 o 
   7  10   7       36.84       49.28     17.52 o 
   8  10   7      455.81      440.51     26.03 o 
   9  10   7       43.27       58.38     17.48 o 
  10  10   7       84.79       45.91     21.60 o 
  11  10   7      313.53      282.93     35.54 o 
  12  10   7       45.41       19.18     22.43 o 
  13  10   7      167.81      189.00     31.52 o 
   1  11   7     1197.29     1196.86     25.80 o 
   2  11   7      609.37      656.70     32.32 o 
   3  11   7      281.15      277.96     15.04 o 
   4  11   7     1119.59     1087.28     30.81 o 
   5  11   7       23.37       14.01     10.64 o 
   6  11   7     1499.14     1479.30     40.43 o 
   7  11   7      625.12      595.79     28.38 o 
   8  11   7       33.48       -2.46     16.33 o 
   9  11   7       15.55       17.01     18.28 o 
  10  11   7       81.83       61.84     26.02 o 
  11  11   7       15.32       57.23     23.27 o 
  12  11   7      165.26      140.36     34.39 o 
  13  11   7      111.28      142.93     29.21 o 
   0  12   7      556.79      671.34     30.58 o 
   1  12   7      640.34      583.05     20.20 o 
   2  12   7      608.46      618.90     20.61 o 
   3  12   7       78.52       93.65     12.38 o 
   4  12   7     1389.40     1397.39     36.90 o 
   5  12   7     5778.11     5695.04    100.79 o 
   6  12   7       59.49       65.59     15.75 o 
   7  12   7       92.95       91.76     17.89 o 
   8  12   7       78.26       99.21     18.71 o 
   9  12   7      231.93      251.44     27.57 o 
  10  12   7      199.34      204.00     27.88 o 
  11  12   7       15.59        2.44     27.99 o 
  12  12   7       11.34       12.24     23.60 o 
   1  13   7       35.52        5.21      9.75 o 
   2  13   7      149.43      118.70     13.31 o 
   3  13   7       24.89        5.24     10.79 o 
   4  13   7      100.28      118.72     16.08 o 
   5  13   7     1207.18     1242.74     45.61 o 
   6  13   7       60.10       74.50     16.65 o 
   7  13   7      305.34      302.31     23.01 o 
   8  13   7       59.45       56.95     20.33 o 
   9  13   7       17.17       -7.32     19.50 o 
  10  13   7        9.39       21.15     21.73 o 
  11  13   7        4.51        0.51     21.83 o 
  12  13   7       77.49       74.74     26.08 o 
   0  14   7        6.27       15.94     21.07 o 
   1  14   7       40.83       51.39     11.55 o 
   2  14   7        7.24       -4.68     10.29 o 
   3  14   7       82.58       56.95     13.05 o 
   4  14   7       20.41       15.85     13.88 o 
   5  14   7      441.80      456.63     25.56 o 
   6  14   7      190.02      188.52     20.37 o 
   7  14   7      103.85       79.47     18.51 o 
   8  14   7       56.16       40.23     21.31 o 
   9  14   7        0.07       17.62     19.99 o 
  10  14   7        0.01       22.61     21.58 o 
  11  14   7       79.61      112.69     30.53 o 
   1  15   7      207.73      168.93     14.59 o 
   2  15   7      448.02      421.13     19.36 o 
   3  15   7     1430.67     1543.51     37.55 o 
   4  15   7      211.94      210.50     21.24 o 
   5  15   7      113.04      152.77     19.13 o 
   6  15   7        5.58      -13.93     13.93 o 
   7  15   7      435.90      456.92     32.71 o 
   8  15   7        3.48       -4.74     19.12 o 
   9  15   7        4.36        6.56     21.62 o 
  10  15   7       21.16       19.00     29.74 o 
  11  15   7       20.88       55.07     24.43 o 
   0  16   7      351.02      385.37     34.30 o 
   1  16   7      298.00      283.22     17.76 o 
   2  16   7      172.00      145.38     16.18 o 
   3  16   7       64.15       88.89     15.12 o 
   4  16   7      193.97      185.10     18.62 o 
   5  16   7      358.61      375.19     25.05 o 
   6  16   7       75.54       19.98     16.59 o 
   7  16   7        0.12       13.00     20.33 o 
   8  16   7       20.74       -4.54     20.99 o 
   9  16   7      133.66      162.64     30.40 o 
  10  16   7       24.48       24.34     23.11 o 
   1  17   7       18.80        0.54     10.67 o 
   2  17   7       18.69       25.83     13.59 o 
   3  17   7        9.11       22.12     14.26 o 
   4  17   7       26.48       31.19     13.71 o 
   5  17   7        1.00        9.10     16.85 o 
   6  17   7        6.85       44.27     20.60 o 
   7  17   7        3.13       43.18     21.97 o 
   8  17   7       93.69       90.84     27.40 o 
   9  17   7       47.49       57.06     23.77 o 
  10  17   7      175.20      158.60     29.37 o 
   0  18   7      124.41       89.44     19.88 o 
   1  18   7       17.24       -3.27     12.75 o 
   2  18   7       45.29       68.31     15.66 o 
   3  18   7        4.59      -13.00     13.00 o 
   4  18   7        7.49        6.09     16.09 o 
   5  18   7       11.84       14.77     15.71 o 
   6  18   7        4.37      -19.30     19.30 o 
   7  18   7        7.66      -10.37     20.98 o 
   8  18   7        0.66       -6.76     21.61 o 
   9  18   7       64.04       76.14     25.97 o 
   1  19   7       41.31       36.14     14.36 o 
   2  19   7        0.83      -13.86     13.86 o 
   3  19   7      422.10      403.85     24.99 o 
   4  19   7       53.30       60.03     16.24 o 
   5  19   7       63.49       56.73     27.36 o 
   6  19   7       64.06       97.94     25.84 o 
   7  19   7       20.73      -21.65     21.72 o 
   8  19   7        0.70      -22.01     25.52 o 
   0  20   7       18.92       -0.03     21.33 o 
   1  20   7        1.18        8.37     14.74 o 
   2  20   7        3.90       -1.52     17.08 o 
   3  20   7        7.13       -9.31     18.53 o 
   4  20   7      250.28      214.54     24.84 o 
   5  20   7       16.33       33.94     24.53 o 
   6  20   7        0.01        0.47     24.27 o 
   7  20   7        2.59       26.59     33.16 o 
   1  21   7       18.60        2.88     21.07 o 
   2  21   7       66.67       48.13     22.08 o 
   3  21   7        0.18       -0.85     18.34 o 
   4  21   7       22.33       43.90     24.03 o 
   5  21   7       33.80       47.67     30.00 o 
   6  21   7       15.66       -6.27     32.53 o 
   0  22   7       31.53      -29.48     29.48 o 
   1  22   7       13.54       25.39     24.55 o 
   2  22   7       73.56       80.06     27.44 o 
   3  22   7       20.02       52.40     27.77 o 
   4  22   7       19.79       46.28     29.78 o 
   1  23   7       11.65       -6.85     24.36 o 
   0   0   8     1400.44     1393.58     57.86 o 
   1   0   8     5623.08     5152.74     99.86 o 
   2   0   8      474.85      554.80     17.92 o 
   3   0   8       22.93        0.27     11.67 o 
   4   0   8     5415.13     5539.77     95.25 o 
   5   0   8      891.53     1019.61     31.27 o 
   6   0   8     3453.60     3392.03     65.86 o 
   7   0   8       85.64       69.89     13.47 o 
   8   0   8      295.27      274.11     23.77 o 
   9   0   8     1663.25     1676.60     56.86 o 
  10   0   8     2523.27     2448.77     65.88 o 
  11   0   8       12.53       11.71     19.02 o 
  12   0   8       12.98       -2.02     29.38 o 
  13   0   8      403.63      417.10     38.79 o 
  14   0   8     1144.27     1209.88    112.12 o 
   1   1   8      924.25     1007.95     18.73 o 
   2   1   8     9843.22     9455.05    113.14 o 
   3   1   8        5.50        2.20      5.08 o 
   4   1   8     4602.63     4355.52     58.53 o 
   5   1   8      270.87      255.58     11.36 o 
   6   1   8      987.93     1045.42     21.87 o 
   7   1   8      618.49      706.66     22.05 o 
   8   1   8     1887.14     1807.80     35.24 o 
   9   1   8       19.49       13.20     12.68 o 
  10   1   8      465.22      470.29     23.81 o 
  11   1   8      109.05      117.15     15.84 o 
  12   1   8       44.25       55.68     18.98 o 
  13   1   8      100.76       92.81     19.07 o 
  14   1   8      102.45      128.33     31.49 o 
   0   2   8     3961.84     4016.27     83.07 o 
   1   2   8     2815.13     2951.37     43.96 o 
   2   2   8      142.80      147.56      7.42 o 
   3   2   8     3307.54     3462.18     45.64 o 
   4   2   8      115.95      122.76      8.66 o 
   5   2   8     1211.87     1292.39     23.83 o 
   6   2   8      391.17      532.07     18.37 o 
   7   2   8      241.29      278.70     20.48 o 
   8   2   8        4.29       -4.49      9.80 o 
   9   2   8      345.06      335.56     19.96 o 
  10   2   8        0.07       15.02     18.03 o 
  11   2   8       61.12       73.85     15.98 o 
  12   2   8       52.29       70.15     16.73 o 
  13   2   8       68.25       69.83     19.69 o 
  14   2   8        5.75       10.75     21.96 o 
   1   3   8     4316.14     4087.37     62.39 o 
   2   3   8     2575.74     2478.38     35.99 o 
   3   3   8      111.34      113.63      7.52 o 
   4   3   8      164.46      133.37      8.31 o 
   5   3   8      653.66      781.42     19.21 o 
   6   3   8     1263.45     1138.93     24.39 o 
   7   3   8      364.58      320.40     14.49 o 
   8   3   8      798.67      782.93     23.30 o 
   9   3   8      175.59      140.97     14.39 o 
  10   3   8      154.42      200.97     20.52 o 
  11   3   8      619.05      693.05     31.39 o 
  12   3   8       29.48       36.65     16.32 o 
  13   3   8      121.56      103.87     25.75 o 
  14   3   8      214.53      190.50     31.15 o 
   0   4   8     1363.71     1064.40     31.81 o 
   1   4   8      201.70      203.72      9.20 o 
   2   4   8     1435.95     1591.87     32.33 o 
   3   4   8     1915.50     2098.87     32.58 o 
   4   4   8     1000.04      908.12     20.04 o 
   5   4   8      127.76      121.40      8.85 o 
   6   4   8      105.92       83.54      9.79 o 
   7   4   8       51.65       31.58      9.36 o 
   8   4   8        8.01        4.93     10.97 o 
   9   4   8       39.95       12.50     12.59 o 
  10   4   8     3361.36     3284.78     60.48 o 
  11   4   8      100.84       76.46     16.49 o 
  12   4   8      114.84      103.23     18.77 o 
  13   4   8      116.16       98.06     27.81 o 
  14   4   8      407.24      430.46     40.37 o 
   1   5   8       76.33       74.93      9.63 o 
   2   5   8     3393.42     3146.50     46.50 o 
   3   5   8     4027.86     4091.84     58.76 o 
   4   5   8       86.37      205.44     11.82 o 
   5   5   8     1633.10     1570.20     35.72 o 
   6   5   8      408.86      396.27     20.58 o 
   7   5   8        3.75        3.52     10.29 o 
   8   5   8     1506.39     1438.11     33.70 o 
   9   5   8      193.90      196.14     18.74 o 
  10   5   8     1935.91     1939.30     43.64 o 
  11   5   8       63.72       87.14     16.54 o 
  12   5   8       43.22       70.81     18.56 o 
  13   5   8        1.05        5.68     19.44 o 
  14   5   8       26.88       33.44     22.62 o 
   0   6   8    43907.15    44536.87    759.45 o 
   1   6   8     1495.19     1443.90     23.50 o 
   2   6   8     1209.42     1226.62     22.09 o 
   3   6   8    10493.27    10666.10    136.91 o 
   4   6   8     8478.19     8242.62    109.19 o 
   5   6   8        9.58        8.93      9.65 o 
   6   6   8     6235.81     6368.25     95.42 o 
   7   6   8      368.34      383.02     19.67 o 
   8   6   8      206.32      245.72     19.88 o 
   9   6   8        0.03        9.30     13.99 o 
  10   6   8      105.10      129.02     18.08 o 
  11   6   8      119.66      122.86     35.28 o 
  12   6   8      169.37      165.02     24.26 o 
  13   6   8       12.96       14.59     19.95 o 
  14   6   8      254.61      258.79     29.98 o 
   1   7   8     3382.33     3217.45     46.49 o 
   2   7   8     1943.31     1859.55     29.68 o 
   3   7   8      946.70     1000.78     22.35 o 
   4   7   8      122.05       82.79      8.63 o 
   5   7   8      382.25      434.24     20.34 o 
   6   7   8        2.60       -1.49     10.79 o 
   7   7   8      809.21      831.09     33.23 o 
   8   7   8       77.17       63.90     15.74 o 
   9   7   8       31.83       24.91     15.59 o 
  10   7   8      438.45      351.17     25.06 o 
  11   7   8       60.65       66.87     19.17 o 
  12   7   8       59.87       44.73     22.91 o 
  13   7   8        2.33        6.34     20.69 o 
   0   8   8      609.29      574.71     35.27 o 
   1   8   8      949.05      917.12     28.28 o 
   2   8   8       19.89        4.65      7.82 o 
   3   8   8      344.38      382.90     16.20 o 
   4   8   8     1163.31     1141.53     24.07 o 
   5   8   8       66.16       69.84     11.30 o 
   6   8   8     1401.13     1389.46     36.29 o 
   7   8   8      157.19      167.36     19.85 o 
   8   8   8      307.04      335.89     22.89 o 
   9   8   8      317.94      352.04     24.63 o 
  10   8   8       92.38      123.37     21.22 o 
  11   8   8        7.39       -6.21     19.27 o 
  12   8   8        3.26        5.54     21.02 o 
  13   8   8       27.10       25.24     23.10 o 
   1   9   8        0.33       13.03      8.08 o 
   2   9   8     2821.96     2645.00     40.86 o 
   3   9   8      664.10      738.77     19.03 o 
   4   9   8     3283.87     3224.45     48.93 o 
   5   9   8      798.52      812.09     24.53 o 
   6   9   8     2989.90     2772.10     55.17 o 
   7   9   8       89.63       89.29     17.18 o 
   8   9   8      282.60      286.38     22.28 o 
   9   9   8        4.94       19.11     16.74 o 
  10   9   8      122.17       84.15     19.59 o 
  11   9   8      272.08      304.99     32.48 o 
  12   9   8      617.60      693.48     43.33 o 
  13   9   8       11.64        2.08     23.53 o 
   0  10   8     1539.88     1752.09     48.03 o 
   1  10   8       67.36       45.28      9.39 o 
   2  10   8     1280.42     1416.19     27.41 o 
   3  10   8        5.63       19.21      8.93 o 
   4  10   8     1881.19     1751.18     33.51 o 
   5  10   8     1353.39     1467.34     45.59 o 
   6  10   8       24.68       -0.49     12.54 o 
   7  10   8       22.70        4.39     13.74 o 
   8  10   8      105.61      102.67     17.91 o 
   9  10   8       15.72       17.25     16.55 o 
  10  10   8       99.57      118.83     31.00 o 
  11  10   8      197.01      254.98     29.13 o 
  12  10   8       34.90       33.01     23.36 o 
  13  10   8       91.87      108.21     27.81 o 
   1  11   8      460.65      529.11     21.05 o 
   2  11   8      762.44      695.09     25.85 o 
   3  11   8       44.08       57.55     10.67 o 
   4  11   8        3.25       -2.39     10.96 o 
   5  11   8      971.49      991.16     32.44 o 
   6  11   8       99.03       46.82     14.21 o 
   7  11   8       17.92        2.50     13.99 o 
   8  11   8      651.90      653.89     33.52 o 
   9  11   8      278.73      298.16     26.18 o 
  10  11   8      137.28      119.39     24.29 o 
  11  11   8       14.67       -8.38     20.94 o 
  12  11   8        0.18      -18.87     26.70 o 
   0  12   8      337.71      364.67     32.88 o 
   1  12   8      378.18      394.06     18.44 o 
   2  12   8      282.53      286.91     14.93 o 
   3  12   8        1.57       -8.64      9.62 o 
   4  12   8      466.85      453.90     24.26 o 
   5  12   8       28.44       48.06     14.61 o 
   6  12   8      322.85      309.22     21.66 o 
   7  12   8      102.90       96.77     17.60 o 
   8  12   8      528.77      518.31     34.87 o 
   9  12   8       82.22       53.75     27.04 o 
  10  12   8        1.60      -19.09     19.09 o 
  11  12   8       17.84        7.63     25.10 o 
  12  12   8        4.34       31.04     24.20 o 
   1  13   8       13.53       11.41      9.96 o 
   2  13   8      164.03      146.31     13.64 o 
   3  13   8       77.75       85.07     12.47 o 
   4  13   8       18.56       13.38     12.56 o 
   5  13   8      101.03      103.99     16.78 o 
   6  13   8      329.03      340.35     23.41 o 
   7  13   8       38.49       61.24     16.62 o 
   8  13   8       71.43       75.61     17.48 o 
   9  13   8       31.66       26.51     22.61 o 
  10  13   8       87.10       84.25     24.24 o 
  11  13   8       62.42       72.68     24.00 o 
  12  13   8      212.53      183.58     30.39 o 
   0  14   8      702.27      793.11     35.51 o 
   1  14   8       46.43       47.16     11.64 o 
   2  14   8      511.09      556.92     21.46 o 
   3  14   8       28.03       34.63     12.95 o 
   4  14   8     2161.75     2151.38     47.47 o 
   5  14   8      880.98      813.13     36.37 o 
   6  14   8      158.18      126.24     18.38 o 
   7  14   8       60.04       46.23     16.56 o 
   8  14   8        4.13        2.92     19.27 o 
   9  14   8        3.97       -6.26     20.22 o 
  10  14   8      450.96      528.86     38.60 o 
  11  14   8       46.01       62.42     25.21 o 
   1  15   8      266.96      239.68     16.09 o 
   2  15   8       20.94       10.60     11.90 o 
   3  15   8       61.85       47.83     14.24 o 
   4  15   8      586.73      615.95     28.33 o 
   5  15   8      382.01      358.42     26.25 o 
   6  15   8       21.00       38.28     16.27 o 
   7  15   8      236.71      230.52     22.17 o 
   8  15   8      337.60      409.93     36.98 o 
   9  15   8        2.22        2.64     20.24 o 
  10  15   8        4.75        1.23     22.55 o 
  11  15   8        0.19       27.01     24.35 o 
   0  16   8        7.37      -18.81     18.81 o 
   1  16   8        4.67        0.88     10.61 o 
   2  16   8       78.27       60.86     14.24 o 
   3  16   8        0.82       -6.28     13.41 o 
   4  16   8       11.61       -4.95     13.36 o 
   5  16   8      195.04      178.01     24.14 o 
   6  16   8       26.20       42.13     17.01 o 
   7  16   8       73.92       67.27     38.49 o 
   8  16   8        5.38       43.08     22.29 o 
   9  16   8       38.69       27.17     22.27 o 
  10  16   8        1.80       23.63     23.53 o 
   1  17   8        5.05       23.41     12.69 o 
   2  17   8      390.30      397.65     22.11 o 
   3  17   8      339.83      314.45     21.05 o 
   4  17   8       74.36      106.40     17.18 o 
   5  17   8      193.96      168.60     20.25 o 
   6  17   8       71.23       51.78     19.13 o 
   7  17   8       61.87       76.07     23.57 o 
   8  17   8      134.21      133.11     26.20 o 
   9  17   8        2.43       -3.39     21.40 o 
   0  18   8      278.05      340.72     27.19 o 
   1  18   8        0.44       -0.48     12.59 o 
   2  18   8      116.41       88.63     16.00 o 
   3  18   8       19.22       11.30     16.38 o 
   4  18   8      361.18      402.01     29.17 o 
   5  18   8       19.84        2.25     16.89 o 
   6  18   8       33.99        4.17     21.91 o 
   7  18   8        1.56      -14.74     20.05 o 
   8  18   8      126.96      144.59     27.51 o 
   9  18   8        1.42        4.95     23.35 o 
   1  19   8        9.76      -14.08     14.08 o 
   2  19   8      151.39      165.09     20.73 o 
   3  19   8       10.35       -4.46     16.64 o 
   4  19   8       18.77       19.43     17.25 o 
   5  19   8       32.81       87.65     26.44 o 
   6  19   8       49.63       57.64     26.02 o 
   7  19   8       32.49       -2.64     24.68 o 
   8  19   8      128.53      148.66     28.46 o 
   0  20   8       68.99       37.69     28.57 o 
   1  20   8        0.89      -17.33     17.33 o 
   2  20   8        6.75       10.47     19.43 o 
   3  20   8       19.72        4.23     17.56 o 
   4  20   8        4.20       11.20     17.76 o 
   5  20   8       11.63       -1.43     23.66 o 
   6  20   8        0.11       -2.96     21.15 o 
   7  20   8       15.53       -4.60     24.38 o 
   1  21   8       39.66       32.65     21.94 o 
   2  21   8        7.77        9.98     19.89 o 
   3  21   8       27.67        7.55     20.19 o 
   4  21   8        2.86       23.83     25.94 o 
   5  21   8       74.07       57.35     28.49 o 
   0  22   8        7.52       -4.70     50.75 o 
   1  22   8        0.98        5.93     23.89 o 
   2  22   8        0.19       -9.48     22.70 o 
   3  22   8       33.91       35.86     22.20 o 
   4  22   8       47.11      124.87     33.46 o 
   1   1   9      705.71      717.32     16.68 o 
   2   1   9       26.75       49.07      5.82 o 
   3   1   9      667.94      647.87     15.58 o 
   4   1   9       82.13       66.03      9.02 o 
   5   1   9     1194.16     1253.71     24.11 o 
   6   1   9     2619.21     2576.82     39.83 o 
   7   1   9      221.49      191.70     12.97 o 
   8   1   9        4.62       -5.06      9.57 o 
   9   1   9       83.08       75.33     14.00 o 
  10   1   9       12.80       14.63     13.35 o 
  11   1   9        4.39      -12.98     12.98 o 
  12   1   9       10.62        1.58     15.30 o 
  13   1   9       94.99       88.88     17.90 o 
  14   1   9       69.61       67.55     20.81 o 
   0   2   9     1120.55     1157.74     25.57 o 
   1   2   9       84.48       56.95      8.16 o 
   2   2   9     1542.65     1598.87     25.40 o 
   3   2   9     2030.65     2083.51     29.66 o 
   4   2   9     2172.25     2129.61     33.74 o 
   5   2   9     8719.94     9110.46    109.66 o 
   6   2   9     1464.71     1442.64     26.79 o 
   7   2   9        3.44       10.76      9.62 o 
   8   2   9       93.71       90.03     12.81 o 
   9   2   9       16.15       33.08     13.29 o 
  10   2   9     1900.50     1783.13     41.00 o 
  11   2   9      413.01      489.10     26.43 o 
  12   2   9        0.42       -4.48     13.75 o 
  13   2   9      578.98      535.45     30.79 o 
  14   2   9      684.87      696.58     42.79 o 
   1   3   9     1732.77     1622.93     31.57 o 
   2   3   9     3736.13     3923.63     55.72 o 
   3   3   9      670.47      741.29     16.46 o 
   4   3   9      773.90      952.59     19.79 o 
   5   3   9      203.69      170.45     10.54 o 
   6   3   9      271.82      228.24     11.81 o 
   7   3   9      214.46      137.22     11.42 o 
   8   3   9      199.42      192.95     15.83 o 
   9   3   9       28.05       27.23     13.47 o 
  10   3   9     1345.83     1288.28     38.35 o 
  11   3   9      120.56      128.57     18.75 o 
  12   3   9      114.61      116.82     19.22 o 
  13   3   9      128.60      166.58     24.18 o 
  14   3   9       36.85       62.74     24.72 o 
   0   4   9    20895.98    20977.00    380.63 o 
   1   4   9      102.47       78.69      8.19 o 
   2   4   9      657.31      573.43     16.48 o 
   3   4   9      480.06      617.98     15.38 o 
   4   4   9      125.74      100.70      8.48 o 
   5   4   9     1712.49     1814.36     29.79 o 
   6   4   9      194.54      181.06     11.09 o 
   7   4   9      129.87      155.05     13.51 o 
   8   4   9        3.28       14.93      9.95 o 
   9   4   9       41.18       33.00     13.68 o 
  10   4   9      357.64      335.34     22.02 o 
  11   4   9       14.89        6.91     15.25 o 
  12   4   9       17.63       51.82     16.90 o 
  13   4   9      154.20      176.10     27.40 o 
  14   4   9       22.81       55.07     26.89 o 
   1   5   9      230.65      201.76     11.32 o 
   2   5   9      155.03      125.42      9.31 o 
   3   5   9        6.04       17.47      7.35 o 
   4   5   9      348.26      357.21     14.93 o 
   5   5   9      650.58      611.90     19.66 o 
   6   5   9      190.18      157.96     13.42 o 
   7   5   9       20.63       30.97     11.65 o 
   8   5   9        1.45        0.14     11.26 o 
   9   5   9      675.66      699.14     27.94 o 
  10   5   9      536.37      549.99     29.15 o 
  11   5   9       34.97       21.20     14.20 o 
  12   5   9      113.99       67.69     18.89 o 
  13   5   9       11.30      -13.91     20.83 o 
  14   5   9        0.11       46.84     24.93 o 
   0   6   9     2184.89     2209.53     51.66 o 
   1   6   9     1828.47     1741.65     29.91 o 
   2   6   9      431.27      426.73     15.68 o 
   3   6   9      210.54      237.28     12.39 o 
   4   6   9     1153.04     1242.00     26.56 o 
   5   6   9      538.84      563.76     24.17 o 
   6   6   9       20.39       23.16     11.64 o 
   7   6   9        9.03        4.79     11.79 o 
   8   6   9       32.13       12.53     14.30 o 
   9   6   9      353.50      361.85     24.52 o 
  10   6   9      544.80      611.72     27.60 o 
  11   6   9      103.26      117.42     17.51 o 
  12   6   9      207.93      238.44     24.23 o 
  13   6   9      193.99      155.71     25.43 o 
   1   7   9     6077.46     5832.60     72.57 o 
   2   7   9     1169.00     1136.01     23.17 o 
   3   7   9     2449.26     2370.28     37.88 o 
   4   7   9      366.73      404.86     16.06 o 
   5   7   9        1.35       -9.06      9.06 o 
   6   7   9      151.67      153.95     15.04 o 
   7   7   9     2847.70     2708.17     58.82 o 
   8   7   9      152.10      150.20     18.14 o 
   9   7   9      529.00      621.55     34.31 o 
  10   7   9      789.71      761.57     34.63 o 
  11   7   9      278.23      268.00     26.03 o 
  12   7   9        1.04       36.13     19.86 o 
  13   7   9       85.63      129.79     25.31 o 
   0   8   9    10951.83    10335.31    211.86 o 
   1   8   9      414.36      381.83     16.53 o 
   2   8   9       47.63       63.10      7.70 o 
   3   8   9       12.94        0.10      7.40 o 
   4   8   9      304.24      305.31     13.92 o 
   5   8   9     2354.10     2351.33     42.37 o 
   6   8   9      927.30      928.39     40.62 o 
   7   8   9      277.17      274.35     22.10 o 
   8   8   9       21.36       13.50     14.75 o 
   9   8   9      333.24      336.96     24.48 o 
  10   8   9       83.36       65.07     23.23 o 
  11   8   9        2.25       10.37     20.65 o 
  12   8   9      206.30      222.72     29.29 o 
  13   8   9       54.62       92.79     24.21 o 
   1   9   9        5.94        0.25      7.68 o 
   2   9   9     3488.14     3580.31     52.02 o 
   3   9   9        0.13       -7.36      7.36 o 
   4   9   9      597.39      583.33     18.78 o 
   5   9   9      240.69      307.95     16.68 o 
   6   9   9      709.65      800.10     29.35 o 
   7   9   9      155.60      115.34     17.25 o 
   8   9   9      442.92      432.42     25.73 o 
   9   9   9      115.97      122.20     21.46 o 
  10   9   9      757.08      731.15     37.34 o 
  11   9   9       87.76       99.12     23.98 o 
  12   9   9      275.99      225.61     29.85 o 
  13   9   9        0.30       -0.87     23.48 o 
   0  10   9      223.30      159.66     14.60 o 
   1  10   9     1335.35     1140.41     34.14 o 
   2  10   9     1903.54     1972.07     34.41 o 
   3  10   9       55.07       67.04      9.30 o 
   4  10   9     1024.88      995.52     24.74 o 
   5  10   9       27.36       61.64     14.33 o 
   6  10   9       20.38        8.03     12.74 o 
   7  10   9      157.93      124.42     17.64 o 
   8  10   9      401.17      473.23     29.46 o 
   9  10   9      401.02      344.02     27.20 o 
  10  10   9       98.07       34.21     21.32 o 
  11  10   9       59.38       55.65     23.00 o 
  12  10   9       41.63       20.52     22.78 o 
   1  11   9     3046.14     3146.20     48.78 o 
   2  11   9       57.73       41.59      9.42 o 
   3  11   9      623.31      640.39     22.12 o 
   4  11   9      412.13      428.44     19.87 o 
   5  11   9      116.77       97.62     14.89 o 
   6  11   9      625.77      597.32     36.41 o 
   7  11   9      660.29      656.26     35.88 o 
   8  11   9      293.19      296.83     25.65 o 
   9  11   9        0.34       26.16     19.66 o 
  10  11   9        2.87        2.29     19.30 o 
  11  11   9      235.73      298.28     31.47 o 
  12  11   9      281.93      335.68     35.07 o 
   0  12   9      197.43      244.46     20.76 o 
   1  12   9      139.97      153.50     12.85 o 
   2  12   9        6.29       -1.90      9.70 o 
   3  12   9      556.58      514.93     19.19 o 
   4  12   9     1324.71     1372.06     36.43 o 
   5  12   9      139.26      126.60     16.33 o 
   6  12   9      783.16      760.96     34.62 o 
   7  12   9       88.93       99.31     17.10 o 
   8  12   9      149.20      141.81     22.79 o 
   9  12   9      443.73      484.76     34.68 o 
  10  12   9       75.87       69.06     22.09 o 
  11  12   9       33.41       34.61     23.13 o 
  12  12   9        0.30       54.83     24.92 o 
   1  13   9       59.62       80.45     11.95 o 
   2  13   9       83.12       78.06     12.53 o 
   3  13   9      234.55      205.67     15.58 o 
   4  13   9      618.91      646.35     26.31 o 
   5  13   9        0.47      -13.97     13.97 o 
   6  13   9       46.98       10.92     14.59 o 
   7  13   9      438.77      428.17     26.53 o 
   8  13   9      347.21      279.18     23.87 o 
   9  13   9        7.46       32.84     21.13 o 
  10  13   9        6.65       54.25     24.16 o 
  11  13   9       58.54       35.29     24.00 o 
   0  14   9       15.30      -13.90     13.90 o 
   1  14   9      173.65      218.26     15.44 o 
   2  14   9      129.94       92.15     13.34 o 
   3  14   9       88.44       90.20     14.26 o 
   4  14   9       18.43        3.28     13.73 o 
   5  14   9      148.19      131.72     16.78 o 
   6  14   9       38.47       35.54     15.43 o 
   7  14   9        7.54        9.56     16.22 o 
   8  14   9        1.63        7.27     19.19 o 
   9  14   9        0.97       -0.65     20.70 o 
  10  14   9       53.52       81.05     24.09 o 
  11  14   9       73.04       57.46     25.87 o 
   1  15   9      152.56      147.36     14.55 o 
   2  15   9        4.98      -12.19     12.19 o 
   3  15   9        0.25       -6.50     12.98 o 
   4  15   9       39.05       35.12     13.51 o 
   5  15   9       29.21       20.28     14.53 o 
   6  15   9       56.02        8.70     13.47 o 
   7  15   9      178.24      197.52     22.00 o 
   8  15   9      363.92      390.84     32.78 o 
   9  15   9        0.84       10.48     20.63 o 
  10  15   9       15.34       -9.56     22.98 o 
   0  16   9      477.80      447.26     29.74 o 
   1  16   9      553.74      650.94     25.63 o 
   2  16   9       21.76       35.20     13.16 o 
   3  16   9      163.55      147.05     19.51 o 
   4  16   9      486.39      436.00     25.34 o 
   5  16   9       82.21      101.68     18.96 o 
   6  16   9       28.90       15.13     15.46 o 
   7  16   9        4.92       58.73     24.01 o 
   8  16   9      150.22      194.59     28.49 o 
   9  16   9      218.87      220.80     29.92 o 
  10  16   9       71.60      129.01     26.94 o 
   1  17   9      738.21      704.25     31.49 o 
   2  17   9       43.34       55.77     17.06 o 
   3  17   9        9.63       35.29     15.36 o 
   4  17   9      141.40      122.28     21.05 o 
   5  17   9       33.88       22.22     16.79 o 
   6  17   9       10.35       -0.22     16.98 o 
   7  17   9      151.73      124.31     26.26 o 
   8  17   9        3.30      -16.07     21.41 o 
   9  17   9       12.89        9.35     23.09 o 
   0  18   9       25.75       18.58     20.89 o 
   1  18   9        8.64       -9.04     15.77 o 
   2  18   9       89.59       72.48     19.64 o 
   3  18   9      119.01      138.99     20.06 o 
   4  18   9      191.28      165.29     22.87 o 
   5  18   9       33.66       14.50     16.77 o 
   6  18   9        0.83       -3.01     21.57 o 
   7  18   9        9.97       10.86     20.55 o 
   8  18   9        9.06       25.96     22.70 o 
   1  19   9       15.01       17.55     17.15 o 
   2  19   9       83.76       72.25     19.53 o 
   3  19   9        1.41       -4.68     18.88 o 
   4  19   9       84.39      110.09     23.09 o 
   5  19   9        0.06       27.96     16.73 o 
   6  19   9       35.30      106.89     31.08 o 
   7  19   9       36.54       27.21     26.02 o 
   0  20   9       89.40      100.60     30.43 o 
   1  20   9       46.51       23.97     20.31 o 
   2  20   9        0.34      -16.81     17.69 o 
   3  20   9      107.22       77.48     22.13 o 
   4  20   9       24.22       18.27     22.39 o 
   5  20   9      172.15      154.77     34.58 o 
   6  20   9        4.24       11.03     37.61 o 
   1  21   9        0.38      -20.39     20.39 o 
   2  21   9      106.06      133.99     26.27 o 
   3  21   9        5.75      -15.78     19.03 o 
   4  21   9        6.20      -24.84     30.54 o 
   5  21   9        0.72       29.82     28.04 o 
   0  22   9       14.48        8.21     34.20 o 
   1  22   9       12.72       44.06     23.90 o 
   2  22   9       28.10       -7.19     23.17 o 
   3  22   9        0.95       17.98     21.93 o 
   0   0  10      334.75      257.98     30.62 o 
   1   0  10      567.05      540.90     21.89 o 
   2   0  10      193.91      179.75     11.92 o 
   3   0  10     1698.71     1349.59     34.12 o 
   4   0  10    11768.97    11608.22    199.11 o 
   5   0  10    10553.25    11243.14    183.12 o 
   6   0  10       62.01       78.79     12.81 o 
   7   0  10      475.43      437.97     23.45 o 
   8   0  10      887.37      851.34     34.76 o 
   9   0  10      481.39      397.64     26.22 o 
  10   0  10       81.63       95.64     20.94 o 
  11   0  10      427.04      398.36     31.58 o 
  12   0  10      923.87      929.20     52.40 o 
  13   0  10      377.71      381.99     56.73 o 
  14   0  10      196.37      228.14     33.98 o 
   1   1  10     6148.02     6395.67     87.66 o 
   2   1  10      142.43      169.12      8.59 o 
   3   1  10       39.26       26.25      6.39 o 
   4   1  10      353.93      404.88     13.95 o 
   5   1  10     2823.24     2899.94     41.07 o 
   6   1  10        2.06       18.56      8.17 o 
   7   1  10       42.31       22.69      7.79 o 
   8   1  10     1511.87     1605.11     31.18 o 
   9   1  10      206.34      198.41     15.11 o 
  10   1  10       54.00       60.20     13.57 o 
  11   1  10      204.16      256.65     20.95 o 
  12   1  10        5.56       29.78     16.02 o 
  13   1  10        2.66       -7.15     15.28 o 
  14   1  10       57.92       42.10     19.09 o 
   0   2  10     1122.28     1183.76     28.39 o 
   1   2  10     1945.12     1963.97     33.11 o 
   2   2  10     1723.45     1707.47     27.14 o 
   3   2  10     3634.01     3888.21     51.07 o 
   4   2  10     3501.57     3493.48     50.01 o 
   5   2  10     2521.23     2531.04     40.04 o 
   6   2  10      139.05      157.42     10.83 o 
   7   2  10        1.34        0.39      9.19 o 
   8   2  10      704.78      657.42     24.30 o 
   9   2  10       54.03       62.99     13.01 o 
  10   2  10      265.92      270.96     21.95 o 
  11   2  10       11.77       17.36     15.43 o 
  12   2  10       23.93       32.49     15.29 o 
  13   2  10       25.68       11.91     17.12 o 
  14   2  10       35.60       55.99     22.46 o 
   1   3  10     1653.55     1794.70     34.49 o 
   2   3  10     1413.32     1470.75     27.73 o 
   3   3  10      844.61      669.19     16.89 o 
   4   3  10     1034.71     1153.19     22.13 o 
   5   3  10     1356.26     1319.05     25.55 o 
   6   3  10      234.72      212.94     12.25 o 
   7   3  10     1752.80     1629.20     32.00 o 
   8   3  10     1158.80     1206.34     33.49 o 
   9   3  10      934.58     1040.34     31.18 o 
  10   3  10      141.40      144.85     16.48 o 
  11   3  10      262.54      332.20     23.61 o 
  12   3  10        5.99        8.48     15.66 o 
  13   3  10        9.72        4.05     17.15 o 
  14   3  10       23.04       47.81     24.07 o 
   0   4  10     3855.07     4291.38     90.93 o 
   1   4  10      732.12      691.72     20.03 o 
   2   4  10     1072.04     1088.89     23.14 o 
   3   4  10      867.97      696.60     20.08 o 
   4   4  10      467.87      509.48     16.34 o 
   5   4  10     1632.66     1726.35     31.48 o 
   6   4  10     1852.17     1746.88     31.42 o 
   7   4  10       62.49       76.01     10.71 o 
   8   4  10      181.86      175.77     15.44 o 
   9   4  10      982.03      933.89     35.93 o 
  10   4  10      352.29      370.18     24.12 o 
  11   4  10       37.51        6.07     15.21 o 
  12   4  10       42.11       35.57     17.35 o 
  13   4  10      393.37      413.09     31.29 o 
  14   4  10       38.91        1.21     25.33 o 
   1   5  10     4666.01     4517.08     64.56 o 
   2   5  10       57.63       57.63      8.44 o 
   3   5  10      414.24      337.90     12.94 o 
   4   5  10     2015.41     2133.48     34.99 o 
   5   5  10       58.03       39.17      8.33 o 
   6   5  10        0.00       -5.48      7.74 o 
   7   5  10     1027.49     1120.41     30.27 o 
   8   5  10       21.12        2.94     11.49 o 
   9   5  10       14.71        8.44     17.68 o 
  10   5  10      238.51      276.67     24.69 o 
  11   5  10      162.17      116.67     18.84 o 
  12   5  10       70.77       48.45     19.94 o 
  13   5  10      214.68      246.31     30.58 o 
   0   6  10     5460.36     5743.37    109.33 o 
   1   6  10      391.41      376.76     13.21 o 
   2   6  10       63.54       62.65      8.66 o 
   3   6  10       54.66       44.35      8.53 o 
   4   6  10        0.26       -7.45      7.45 o 
   5   6  10      338.88      363.73     16.23 o 
   6   6  10      219.05      213.00     16.23 o 
   7   6  10      329.32      268.19     20.48 o 
   8   6  10      329.15      358.80     23.48 o 
   9   6  10       49.89       30.03     14.84 o 
  10   6  10      525.41      460.36     34.86 o 
  11   6  10       89.17      116.74     17.93 o 
  12   6  10       11.64       33.59     17.87 o 
  13   6  10      290.82      353.23     33.57 o 
   1   7  10      102.98      102.59     11.12 o 
   2   7  10     2950.18     3069.81     43.01 o 
   3   7  10      121.70      138.26     10.93 o 
   4   7  10      117.62      122.72     11.05 o 
   5   7  10       14.65       -0.61      9.43 o 
   6   7  10      100.25       99.40     19.69 o 
   7   7  10       91.63      131.89     16.83 o 
   8   7  10      238.68      190.60     20.27 o 
   9   7  10      125.47      135.21     21.80 o 
  10   7  10      374.25      378.81     26.55 o 
  11   7  10      144.04      135.54     21.65 o 
  12   7  10      766.77      707.30     39.67 o 
  13   7  10        2.01        2.96     20.87 o 
   0   8  10     1076.10     1088.78     32.75 o 
   1   8  10      826.16      949.12     21.30 o 
   2   8  10      385.77      314.85     12.10 o 
   3   8  10       53.97       42.67      8.65 o 
   4   8  10      778.89      780.57     21.41 o 
   5   8  10     1167.32     1275.03     35.63 o 
   6   8  10       17.79       19.62     12.50 o 
   7   8  10       13.96       19.21     12.95 o 
   8   8  10       84.17       60.17     16.85 o 
   9   8  10      529.31      584.23     29.93 o 
  10   8  10      199.01      178.19     22.74 o 
  11   8  10      189.50      188.59     24.83 o 
  12   8  10       41.30       57.27     21.19 o 
  13   8  10      117.66      116.45     24.71 o 
   1   9  10     2316.89     2229.28     38.40 o 
   2   9  10       14.42       31.85      7.59 o 
   3   9  10      517.81      510.58     18.70 o 
   4   9  10       83.55      102.81     10.83 o 
   5   9  10      391.43      388.44     21.15 o 
   6   9  10       83.10       65.28     13.46 o 
   7   9  10      440.22      505.98     26.41 o 
   8   9  10      107.53       96.10     18.76 o 
   9   9  10       67.84       88.11     18.00 o 
  10   9  10        3.33        4.30     17.79 o 
  11   9  10      149.37      136.15     31.60 o 
  12   9  10        3.42        6.60     22.09 o 
  13   9  10      190.54      190.58     30.30 o 
   0  10  10     1091.77     1183.96     59.34 o 
   1  10  10      200.61      265.10     13.81 o 
   2  10  10      120.85      118.42     10.17 o 
   3  10  10       33.82       24.36      8.72 o 
   4  10  10       83.53       83.32     10.78 o 
   5  10  10      952.07      886.12     30.56 o 
   6  10  10      160.76      164.72     16.70 o 
   7  10  10      376.28      416.98     25.04 o 
   8  10  10        2.40       27.19     17.34 o 
   9  10  10      660.95      701.27     35.91 o 
  10  10  10       32.60       50.71     19.35 o 
  11  10  10       20.77       53.17     23.01 o 
  12  10  10       27.45       65.75     24.89 o 
   1  11  10      113.22      139.26     12.21 o 
   2  11  10      179.02      165.01     12.31 o 
   3  11  10       43.59       41.35     12.80 o 
   4  11  10        2.30       16.98     13.85 o 
   5  11  10      894.66      907.90     31.81 o 
   6  11  10      284.59      274.28     19.96 o 
   7  11  10       65.33       80.68     16.98 o 
   8  11  10       51.99       34.41     14.49 o 
   9  11  10        6.71       -7.03     17.20 o 
  10  11  10        1.78      -10.37     19.25 o 
  11  11  10       23.95       23.91     21.98 o 
  12  11  10        0.11      -19.78     22.16 o 
   0  12  10      448.52      476.21     26.73 o 
   1  12  10      154.10      123.47     12.15 o 
   2  12  10       23.59        1.14      9.77 o 
   3  12  10      186.50      137.21     11.72 o 
   4  12  10      802.10      847.44     30.21 o 
   5  12  10      582.49      486.32     31.37 o 
   6  12  10       84.85       65.12     14.74 o 
   7  12  10       19.44       15.98     15.19 o 
   8  12  10        1.93       -4.96     14.07 o 
   9  12  10       41.71       85.35     20.68 o 
  10  12  10       21.22       39.59     22.28 o 
  11  12  10        0.00       17.36     22.27 o 
  12  12  10       36.26       34.70     24.73 o 
   1  13  10      123.89      154.10     13.90 o 
   2  13  10        0.06      -10.15     10.15 o 
   3  13  10      304.47      297.11     18.32 o 
   4  13  10      287.15      311.28     22.07 o 
   5  13  10        2.21       12.59     13.37 o 
   6  13  10      193.36      194.62     19.63 o 
   7  13  10      304.06      306.55     27.36 o 
   8  13  10      214.14      210.42     24.50 o 
   9  13  10       17.55       15.00     20.05 o 
  10  13  10       13.61      -19.71     19.71 o 
  11  13  10       96.65      164.16     28.47 o 
   0  14  10      475.50      501.61     32.56 o 
   1  14  10      662.72      697.28     24.63 o 
   2  14  10      117.48       67.10     12.85 o 
   3  14  10       44.84       16.62     15.26 o 
   4  14  10       41.61       14.67     14.63 o 
   5  14  10      452.03      444.88     24.05 o 
   6  14  10       26.90       30.92     15.49 o 
   7  14  10      225.33      148.75     19.45 o 
   8  14  10       10.59      -16.07     16.07 o 
   9  14  10      402.32      408.56     45.06 o 
  10  14  10        2.37        6.04     21.30 o 
  11  14  10        0.01       41.18     23.93 o 
   1  15  10      295.65      321.03     19.70 o 
   2  15  10      510.62      506.03     26.93 o 
   3  15  10       12.77       18.42     15.64 o 
   4  15  10       35.40       32.91     15.03 o 
   5  15  10        1.99        0.76     14.69 o 
   6  15  10       22.32       19.17     15.13 o 
   7  15  10      180.58      169.98     20.26 o 
   8  15  10       82.91      102.16     24.31 o 
   9  15  10       19.62       45.10     22.82 o 
  10  15  10      134.22      124.82     32.68 o 
   0  16  10       45.25       78.29     22.98 o 
   1  16  10      160.82      141.03     19.59 o 
   2  16  10        1.03       15.92     14.70 o 
   3  16  10       39.48       24.95     14.94 o 
   4  16  10      114.44      101.35     17.79 o 
   5  16  10       17.65       27.18     16.09 o 
   6  16  10       16.28       13.49     15.48 o 
   7  16  10        0.23       12.54     17.71 o 
   8  16  10        0.02      -18.12     18.12 o 
   9  16  10       16.23       19.06     22.69 o 
   1  17  10       32.85       36.50     16.26 o 
   2  17  10        7.14       -1.38     16.40 o 
   3  17  10      108.08      131.10     21.32 o 
   4  17  10       29.51       17.55     23.60 o 
   5  17  10       34.08        2.51     18.73 o 
   6  17  10       62.76       15.98     14.91 o 
   7  17  10      117.91      128.68     24.24 o 
   8  17  10       52.93       36.35     21.88 o 
   9  17  10        0.40       -5.80     20.92 o 
   0  18  10      170.27      208.69     37.55 o 
   1  18  10      316.88      355.24     26.54 o 
   2  18  10       53.57       69.90     19.44 o 
   3  18  10      153.68      124.46     29.72 o 
   4  18  10       79.92       71.48     22.50 o 
   5  18  10      212.77      227.98     29.22 o 
   6  18  10       86.36       31.36     22.09 o 
   7  18  10        2.97      -22.66     27.16 o 
   8  18  10       27.02       19.28     28.49 o 
   1  19  10       49.09       56.35     18.94 o 
   2  19  10       39.61       29.25     18.58 o 
   3  19  10        1.64      -14.72     17.75 o 
   4  19  10        2.18       -0.18     22.27 o 
   5  19  10       32.20       40.65     23.35 o 
   6  19  10        0.53      -11.88     27.59 o 
   7  19  10       95.29      107.79     35.19 o 
   0  20  10       26.58       11.79     28.83 o 
   1  20  10       17.33      -19.52     23.50 o 
   2  20  10       57.03       45.00     20.86 o 
   3  20  10       11.86        6.03     20.24 o 
   4  20  10       34.08       34.95     21.19 o 
   5  20  10       24.62       33.65     27.80 o 
   6  20  10        4.91       18.78     30.39 o 
   1  21  10       17.01      -16.63     19.48 o 
   2  21  10       59.13       64.89     24.60 o 
   3  21  10       24.27       17.05     21.18 o 
   4  21  10       19.10        0.27     27.95 o 
   0  22  10       12.66      -14.07     26.37 o 
   1  22  10       44.42       34.32     26.49 o 
   2  22  10        3.67       18.94     23.45 o 
   1   1  11     2915.69     3232.56     49.63 o 
   2   1  11     5608.14     5894.22     83.16 o 
   3   1  11      821.23      994.10     24.44 o 
   4   1  11        4.55       21.18      9.26 o 
   5   1  11      416.59      409.21     15.21 o 
   6   1  11       27.81       10.60      7.75 o 
   7   1  11        6.35        5.36      8.79 o 
   8   1  11     2789.97     2694.77     45.15 o 
   9   1  11      218.58      202.80     16.27 o 
  10   1  11       89.31      137.84     17.47 o 
  11   1  11      385.17      346.49     22.54 o 
  12   1  11        0.71       -9.86     15.06 o 
  13   1  11       79.36      105.50     19.77 o 
  14   1  11      145.64      155.10     23.44 o 
   0   2  11     3195.29     3707.84     69.84 o 
   1   2  11     2015.04     2074.28     35.36 o 
   2   2  11      360.92      323.50     17.49 o 
   3   2  11       62.95       62.27      7.48 o 
   4   2  11     5550.10     5510.83     68.06 o 
   5   2  11     1912.78     1860.21     32.70 o 
   6   2  11      942.81      943.29     22.47 o 
   7   2  11     1112.14     1113.93     25.82 o 
   8   2  11       43.54        5.34     10.50 o 
   9   2  11      523.58      444.15     20.83 o 
  10   2  11     1264.05     1214.10     35.59 o 
  11   2  11        0.02        0.67     13.73 o 
  12   2  11      522.95      463.82     25.23 o 
  13   2  11      105.96      106.13     20.07 o 
   1   3  11     3959.86     4227.63     67.53 o 
   2   3  11     3616.59     3829.02     62.73 o 
   3   3  11     2159.75     2030.17     36.07 o 
   4   3  11        0.40        4.64      6.02 o 
   5   3  11      284.36      261.70     12.64 o 
   6   3  11      781.75      676.80     20.03 o 
   7   3  11     1693.47     1600.02     29.85 o 
   8   3  11      257.62      281.02     17.65 o 
   9   3  11       64.54       41.78     11.58 o 
  10   3  11      246.11      265.61     18.95 o 
  11   3  11       30.66       36.97     14.59 o 
  12   3  11       66.79       64.95     17.39 o 
  13   3  11        7.65        1.74     17.24 o 
   0   4  11      827.30      739.47     31.21 o 
   1   4  11      212.33      237.71     15.04 o 
   2   4  11      800.21      975.26     28.06 o 
   3   4  11       60.95       64.31      9.42 o 
   4   4  11       60.34       37.89      8.29 o 
   5   4  11      176.81      199.05     12.57 o 
   6   4  11      484.30      450.64     18.03 o 
   7   4  11       93.64       70.88     16.90 o 
   8   4  11      468.55      472.10     21.82 o 
   9   4  11     1163.03     1171.14     36.34 o 
  10   4  11     1338.86     1403.19     51.90 o 
  11   4  11       78.24      107.44     17.47 o 
  12   4  11        1.14        3.90     16.13 o 
  13   4  11        2.09       -2.51     17.90 o 
   1   5  11      129.61      190.17     10.57 o 
   2   5  11       30.35       19.77      8.10 o 
   3   5  11      340.77      375.25     13.90 o 
   4   5  11        0.02        3.02      7.38 o 
   5   5  11        0.16       -3.70      7.14 o 
   6   5  11        6.47       10.13      8.64 o 
   7   5  11      494.49      485.04     21.74 o 
   8   5  11       27.90        3.66     11.99 o 
   9   5  11      133.31      156.39     17.71 o 
  10   5  11       53.24       79.84     15.31 o 
  11   5  11       17.96       25.26     15.46 o 
  12   5  11       29.71       31.54     16.85 o 
  13   5  11       20.57       13.35     22.95 o 
   0   6  11      117.82       68.35     13.26 o 
   1   6  11     1063.03     1121.07     24.82 o 
   2   6  11      136.01      170.01     11.46 o 
   3   6  11        0.05       -6.19      6.37 o 
   4   6  11       51.27       48.07      9.89 o 
   5   6  11      511.04      459.28     17.31 o 
   6   6  11        0.38       -7.34     10.01 o 
   7   6  11       43.49       53.95     13.06 o 
   8   6  11      437.29      456.82     23.10 o 
   9   6  11      938.90      908.83     39.34 o 
  10   6  11       25.75       47.53     16.50 o 
  11   6  11      241.36      272.29     22.49 o 
  12   6  11       38.23       67.49     19.77 o 
  13   6  11       57.59       52.17     23.42 o 
   1   7  11      660.70      585.01     17.10 o 
   2   7  11      263.17      280.61     13.45 o 
   3   7  11      179.14      183.86     12.14 o 
   4   7  11      191.54      212.93     13.37 o 
   5   7  11        4.73       -7.71      9.76 o 
   6   7  11      944.37      969.14     32.87 o 
   7   7  11       57.39       60.95     14.62 o 
   8   7  11        0.05       -6.27     13.31 o 
   9   7  11       69.99       57.73     15.25 o 
  10   7  11      210.28      236.98     20.68 o 
  11   7  11      109.55      102.10     21.62 o 
  12   7  11       74.98       71.63     21.22 o 
  13   7  11      144.39      198.96     29.21 o 
   0   8  11     4136.04     4029.31     74.63 o 
   1   8  11        0.15       -0.21      7.96 o 
   2   8  11       22.79       39.19      8.61 o 
   3   8  11        7.25        5.48      7.85 o 
   4   8  11      361.96      417.55     17.70 o 
   5   8  11      371.86      381.14     20.13 o 
   6   8  11       49.49       23.47     12.35 o 
   7   8  11       69.76       86.08     14.61 o 
   8   8  11      112.42      121.33     17.55 o 
   9   8  11      587.25      582.61     28.85 o 
  10   8  11       46.64       36.58     16.12 o 
  11   8  11        7.28       14.57     17.79 o 
  12   8  11       34.67       62.09     20.31 o 
  13   8  11        2.58       10.19     22.09 o 
   1   9  11     1112.60     1174.47     24.04 o 
   2   9  11      259.91      280.95     12.84 o 
   3   9  11      385.19      353.72     16.37 o 
   4   9  11      769.89      663.48     27.51 o 
   5   9  11       69.22       77.23     12.79 o 
   6   9  11      201.88      216.81     18.55 o 
   7   9  11        3.13       -9.71     12.55 o 
   8   9  11      151.60      115.64     19.08 o 
   9   9  11       15.49       43.91     16.22 o 
  10   9  11       31.12       56.69     19.53 o 
  11   9  11       22.97        8.98     20.85 o 
  12   9  11       60.28       10.32     22.74 o 
   0  10  11     3443.33     3172.79     74.71 o 
   1  10  11       91.40       98.79     10.57 o 
   2  10  11       13.41       16.18      8.03 o 
   3  10  11        4.46        3.20      7.92 o 
   4  10  11       28.22       33.02     11.37 o 
   5  10  11       48.37       33.26     13.71 o 
   6  10  11      512.45      521.70     24.33 o 
   7  10  11      292.23      291.73     20.86 o 
   8  10  11      201.89      169.84     20.84 o 
   9  10  11       34.45       12.22     17.02 o 
  10  10  11       36.27       43.80     19.09 o 
  11  10  11      164.22      178.46     27.46 o 
  12  10  11        0.01       -8.52     22.82 o 
   1  11  11      107.81       98.29     11.21 o 
   2  11  11       33.74       25.27      8.89 o 
   3  11  11      309.53      335.82     16.43 o 
   4  11  11      126.57      120.83     15.18 o 
   5  11  11      650.70      608.53     26.81 o 
   6  11  11       15.08       40.56     14.39 o 
   7  11  11       14.40        8.28     14.34 o 
   8  11  11       34.77        1.43     15.23 o 
   9  11  11       66.00       36.70     17.89 o 
  10  11  11      298.61      328.19     31.84 o 
  11  11  11       52.17       35.81     22.90 o 
  12  11  11       96.10      129.37     28.34 o 
   0  12  11       59.56       48.86     15.59 o 
   1  12  11     1718.28     1688.37     36.96 o 
   2  12  11      485.09      466.18     22.08 o 
   3  12  11       29.54       18.21     10.40 o 
   4  12  11      356.09      354.61     26.90 o 
   5  12  11     3068.06     3040.41     70.58 o 
   6  12  11       30.53       52.32     14.90 o 
   7  12  11       41.07       40.51     15.79 o 
   8  12  11      110.49      144.86     21.98 o 
   9  12  11       38.32       -9.12     16.81 o 
  10  12  11      144.43      144.18     26.10 o 
  11  12  11       78.02       16.89     23.58 o 
   1  13  11      137.63       97.19     17.39 o 
   2  13  11       31.88       17.00     12.62 o 
   3  13  11        5.96       -3.43     13.09 o 
   4  13  11       15.74       17.14     14.32 o 
   5  13  11        0.47        0.29     13.08 o 
   6  13  11       81.12      100.31     15.99 o 
   7  13  11      176.27      164.07     20.04 o 
   8  13  11      382.99      324.55     26.28 o 
   9  13  11       55.43       84.03     22.53 o 
  10  13  11      107.71       84.08     24.93 o 
  11  13  11        0.34       25.22     22.71 o 
   0  14  11       11.86      -10.79     19.36 o 
   1  14  11      190.13      197.28     19.48 o 
   2  14  11      215.07      288.22     23.30 o 
   3  14  11       59.24       42.76     14.94 o 
   4  14  11      114.33      137.23     20.05 o 
   5  14  11       11.09      -12.16     13.90 o 
   6  14  11      207.52      238.93     25.88 o 
   7  14  11        5.32      -14.52     14.52 o 
   8  14  11       15.15       19.35     17.46 o 
   9  14  11        6.29       -0.64     25.29 o 
  10  14  11       48.66       70.46     22.97 o 
   1  15  11       13.19       15.47     14.80 o 
   2  15  11        1.32        3.94     16.86 o 
   3  15  11      933.09      908.56     42.30 o 
   4  15  11      138.84      142.47     19.93 o 
   5  15  11       28.59        1.12     14.68 o 
   6  15  11      248.07      240.03     21.37 o 
   7  15  11      234.98      229.69     22.08 o 
   8  15  11       60.25       62.63     22.26 o 
   9  15  11        0.00        2.35     21.35 o 
  10  15  11        0.01       -4.65     21.49 o 
   0  16  11        1.47      -20.11     20.11 o 
   1  16  11      107.46       97.33     17.34 o 
   2  16  11      257.57      270.73     24.96 o 
   3  16  11      115.64      178.04     21.74 o 
   4  16  11      414.09      421.64     30.78 o 
   5  16  11      184.61      191.75     24.73 o 
   6  16  11      117.60       97.62     24.11 o 
   7  16  11      114.44       66.30     17.24 o 
   8  16  11        0.02      -20.10     20.10 o 
   9  16  11        7.17       -3.78     21.32 o 
   1  17  11        4.20       35.30     15.91 o 
   2  17  11      186.13      219.15     23.67 o 
   3  17  11        0.55      -15.85     15.85 o 
   4  17  11       54.42       37.86     21.16 o 
   5  17  11       51.47       55.62     23.04 o 
   6  17  11       19.76      -15.01     21.19 o 
   7  17  11        4.88       35.35     25.83 o 
   8  17  11      190.97      162.12     32.27 o 
   0  18  11      444.47      408.10     48.47 o 
   1  18  11        7.90       22.87     18.45 o 
   2  18  11      112.11       87.20     19.49 o 
   3  18  11        2.11      -17.25     17.25 o 
   4  18  11       19.31       -3.76     22.90 o 
   5  18  11        0.18       -1.53     21.35 o 
   6  18  11        7.98        4.37     22.08 o 
   7  18  11        1.12       30.56     30.73 o 
   8  18  11        5.79       16.19     28.48 o 
   1  19  11       34.74       25.25     19.57 o 
   2  19  11        2.54        1.34     17.71 o 
   3  19  11       64.83       84.37     21.09 o 
   4  19  11        4.48       -1.36     19.85 o 
   5  19  11        3.37       14.59     22.09 o 
   6  19  11        0.50       25.18     32.21 o 
   0  20  11        0.93       11.05     29.11 o 
   1  20  11       43.71       16.88     19.54 o 
   2  20  11        5.71       -2.28     18.68 o 
   3  20  11       30.83       25.48     24.27 o 
   4  20  11      106.09       85.66     24.24 o 
   5  20  11       36.79       26.67     23.92 o 
   1  21  11        0.47       13.98     20.43 o 
   2  21  11      123.51      126.32     26.51 o 
   3  21  11       67.44       92.46     24.42 o 
   4  21  11        5.06        2.91     25.15 o 
   0   0  12     3619.48     3705.73    100.36 o 
   1   0  12       70.90       97.52     12.86 o 
   2   0  12     3029.96     3397.48     74.89 o 
   3   0  12      244.61      148.94     13.72 o 
   4   0  12      254.78      230.35     16.90 o 
   5   0  12     1672.00     1713.18     41.53 o 
   6   0  12      193.05      269.80     19.42 o 
   7   0  12      535.26      565.17     27.54 o 
   8   0  12      447.31      439.32     28.38 o 
   9   0  12     1093.64     1071.90     40.45 o 
  10   0  12     2537.18     2501.18     68.72 o 
  11   0  12        2.86       -6.05     20.82 o 
  12   0  12       99.05      100.17     26.14 o 
  13   0  12        0.70       59.06     26.39 o 
   1   1  12      174.89      189.20     10.93 o 
   2   1  12     1875.60     1815.49     33.28 o 
   3   1  12       45.32       31.21      7.16 o 
   4   1  12     1528.53     1482.29     27.43 o 
   5   1  12      123.50      148.35     10.81 o 
   6   1  12      522.99      632.07     19.50 o 
   7   1  12       99.41       97.84     10.05 o 
   8   1  12      642.99      651.12     22.67 o 
   9   1  12       38.11       32.22     12.11 o 
  10   1  12       47.88       71.67     15.40 o 
  11   1  12        7.59       -8.73     13.45 o 
  12   1  12        0.17      -17.60     17.60 o 
  13   1  12       39.64       24.24     17.56 o 
   0   2  12     2313.93     2394.92     49.74 o 
   1   2  12      288.53      313.52     15.73 o 
   2   2  12     1252.27     1262.91     26.17 o 
   3   2  12      123.81      139.23      9.22 o 
   4   2  12     1250.08     1140.55     27.57 o 
   5   2  12     1461.45     1457.60     27.44 o 
   6   2  12      396.53      362.18     16.14 o 
   7   2  12      158.24      136.61     12.12 o 
   8   2  12       58.91       38.33     11.51 o 
   9   2  12       91.00       76.67     15.83 o 
  10   2  12       12.94       17.22     13.31 o 
  11   2  12        1.21        7.47     14.37 o 
  12   2  12       32.84       34.45     15.38 o 
  13   2  12       45.92       41.93     18.61 o 
   1   3  12     1581.28     1574.54     33.35 o 
   2   3  12     2651.54     2580.95     47.04 o 
   3   3  12       34.34        8.21      6.77 o 
   4   3  12      232.11      215.98     11.27 o 
   5   3  12     1214.46     1260.40     30.35 o 
   6   3  12      524.02      508.23     18.13 o 
   7   3  12      124.95      130.64     11.93 o 
   8   3  12      235.65      256.24     17.46 o 
   9   3  12      148.70      136.49     15.95 o 
  10   3  12      122.77      121.02     13.55 o 
  11   3  12        0.07      -14.04     14.04 o 
  12   3  12       50.39       60.70     17.38 o 
  13   3  12       33.73       42.18     19.02 o 
   0   4  12      562.59      546.46     27.84 o 
   1   4  12      529.92      547.49     20.52 o 
   2   4  12      216.35      251.39     13.90 o 
   3   4  12        7.25        3.11      6.00 o 
   4   4  12      823.85      867.37     22.23 o 
   5   4  12       25.59       17.84      8.88 o 
   6   4  12     2950.11     2916.50     49.11 o 
   7   4  12      805.97      787.11     26.50 o 
   8   4  12      154.64      125.51     14.79 o 
   9   4  12      246.53      242.94     20.37 o 
  10   4  12      799.62      847.56     30.83 o 
  11   4  12       65.06       45.15     15.15 o 
  12   4  12        0.63        0.38     16.01 o 
  13   4  12       90.69       82.15     27.52 o 
   1   5  12       77.20      121.04     17.08 o 
   2   5  12     1672.22     1616.54     33.01 o 
   3   5  12      165.05      161.17     10.18 o 
   4   5  12      625.34      619.75     19.28 o 
   5   5  12      160.21      174.18     12.44 o 
   6   5  12     4639.07     4390.66     66.49 o 
   7   5  12       14.26       -6.09     13.21 o 
   8   5  12      119.15      113.61     15.98 o 
   9   5  12        5.46       28.02     15.04 o 
  10   5  12      541.79      487.85     25.82 o 
  11   5  12        5.02       21.70     14.82 o 
  12   5  12      198.03      219.49     23.04 o 
  13   5  12        0.34       21.29     19.52 o 
   0   6  12      281.18      317.00     21.25 o 
   1   6  12       12.03       23.09      9.42 o 
   2   6  12       43.38       51.71      9.38 o 
   3   6  12      112.71       93.72     13.09 o 
   4   6  12     1496.01     1472.41     28.34 o 
   5   6  12      150.38      161.69     12.35 o 
   6   6  12       15.29       22.69     11.20 o 
   7   6  12      260.67      269.22     18.40 o 
   8   6  12       21.86       31.29     13.06 o 
   9   6  12      238.85      210.81     20.11 o 
  10   6  12        0.32      -14.20     14.20 o 
  11   6  12      139.82      156.87     20.49 o 
  12   6  12        0.32       22.36     16.94 o 
  13   6  12       96.47       41.82     26.92 o 
   1   7  12     1243.87     1227.73     33.18 o 
   2   7  12      204.50      174.23     11.46 o 
   3   7  12      258.57      255.80     14.52 o 
   4   7  12        4.37       -0.68      7.94 o 
   5   7  12       76.37       42.81      9.89 o 
   6   7  12       25.30       11.93     11.21 o 
   7   7  12       97.68      101.01     15.47 o 
   8   7  12       49.25       47.27     14.08 o 
   9   7  12        0.00      -12.99     12.99 o 
  10   7  12        3.33      -10.30     14.07 o 
  11   7  12        8.40       16.99     19.52 o 
  12   7  12        9.51        9.75     23.33 o 
  13   7  12        1.31        9.95     24.79 o 
   0   8  12     6526.25     6446.67    131.40 o 
   1   8  12       20.27       -5.56      7.22 o 
   2   8  12        2.88       -5.06      7.78 o 
   3   8  12       47.16       60.89     10.18 o 
   4   8  12      414.97      322.87     16.65 o 
   5   8  12      608.61      550.24     23.85 o 
   6   8  12      115.14       80.97     14.74 o 
   7   8  12        0.00       -6.48     12.34 o 
   8   8  12     1049.74     1013.38     35.35 o 
   9   8  12        5.83       24.91     15.38 o 
  10   8  12      189.10      217.93     22.23 o 
  11   8  12      121.55      137.10     22.12 o 
  12   8  12       14.84       26.87     20.49 o 
   1   9  12      912.06     1003.42     25.43 o 
   2   9  12     1084.88     1099.29     31.15 o 
   3   9  12      171.81      165.33     13.76 o 
   4   9  12        3.75       12.45      9.71 o 
   5   9  12      709.42      723.10     27.59 o 
   6   9  12      559.29      607.41     26.61 o 
   7   9  12      598.19      557.00     27.52 o 
   8   9  12      479.55      493.27     34.03 o 
   9   9  12        4.28      -15.15     15.15 o 
  10   9  12      761.06      682.72     35.29 o 
  11   9  12       17.40       15.12     19.11 o 
  12   9  12      121.78      120.17     25.16 o 
   0  10  12     3547.55     3619.43    163.27 o 
   1  10  12      365.85      422.89     19.11 o 
   2  10  12       40.50       57.85     10.41 o 
   3  10  12        0.14        3.42      9.69 o 
   4  10  12     2576.98     2535.75     46.67 o 
   5  10  12      729.50      717.32     28.45 o 
   6  10  12        0.46      -14.40     14.40 o 
   7  10  12       56.57       35.06     17.32 o 
   8  10  12       26.01       42.47     16.25 o 
   9  10  12        5.49       16.78     16.29 o 
  10  10  12      334.77      409.08     28.86 o 
  11  10  12       55.12       11.48     20.33 o 
  12  10  12       19.11       42.31     22.69 o 
   1  11  12      309.30      355.87     19.65 o 
   2  11  12       76.56       78.14     12.70 o 
   3  11  12      194.22      206.45     17.76 o 
   4  11  12     2234.42     2285.74     49.78 o 
   5  11  12       88.00      114.57     16.62 o 
   6  11  12       15.30       -4.27     13.10 o 
   7  11  12      298.32      302.95     21.54 o 
   8  11  12      445.89      456.66     26.70 o 
   9  11  12       34.87        9.19     17.16 o 
  10  11  12       10.67       16.10     18.15 o 
  11  11  12       79.41       77.86     23.14 o 
   0  12  12      510.82      504.29     63.85 o 
   1  12  12        0.08        5.58     14.00 o 
   2  12  12      186.66      192.53     17.45 o 
   3  12  12      169.89      216.43     16.81 o 
   4  12  12       46.76       45.05     15.14 o 
   5  12  12       28.72       27.23     14.13 o 
   6  12  12      600.25      584.81     27.64 o 
   7  12  12       22.91       34.95     15.12 o 
   8  12  12      437.42      463.56     30.26 o 
   9  12  12       26.42       27.80     18.44 o 
  10  12  12        1.56      -18.16     18.16 o 
  11  12  12       30.87       18.87     21.46 o 
   1  13  12      233.63      244.40     20.66 o 
   2  13  12      985.58      955.92     37.41 o 
   3  13  12      647.73      575.09     33.48 o 
   4  13  12      560.69      575.49     30.48 o 
   5  13  12       10.97        2.35     15.17 o 
   6  13  12       31.61       31.02     14.76 o 
   7  13  12        1.74        4.48     14.95 o 
   8  13  12      693.66      711.09     33.29 o 
   9  13  12        0.90        9.64     18.53 o 
  10  13  12       38.78       28.04     21.64 o 
   0  14  12     2025.89     2060.12     65.37 o 
   1  14  12      115.26      176.97     19.38 o 
   2  14  12      144.63      188.62     20.43 o 
   3  14  12       54.69       75.30     20.52 o 
   4  14  12      399.87      375.71     29.88 o 
   5  14  12       79.39       34.07     18.79 o 
   6  14  12        6.12      -15.30     15.30 o 
   7  14  12      147.00      156.85     21.91 o 
   8  14  12       76.10       65.51     18.28 o 
   9  14  12      148.14      129.92     25.09 o 
  10  14  12      159.97      161.99     35.41 o 
   1  15  12      647.88      589.94     28.70 o 
   2  15  12        3.76        1.75     15.92 o 
   3  15  12       35.40        0.87     17.70 o 
   4  15  12       25.35       18.93     19.43 o 
   5  15  12       46.61       30.21     19.11 o 
   6  15  12       24.92      -13.31     17.95 o 
   7  15  12       90.90       72.88     21.55 o 
   8  15  12      221.26      196.13     27.79 o 
   9  15  12        7.85      -24.55     24.55 o 
   0  16  12       18.82      -12.26     19.48 o 
   1  16  12        0.54       -9.44     15.04 o 
   2  16  12        2.40       19.06     18.03 o 
   3  16  12       49.83       29.42     18.40 o 
   4  16  12        0.03      -20.83     20.83 o 
   5  16  12        2.47      -18.68     18.68 o 
   6  16  12        8.92       10.15     20.46 o 
   7  16  12       49.60       68.99     21.81 o 
   8  16  12        2.28      -14.78     25.55 o 
   9  16  12        0.05        5.08     27.40 o 
   1  17  12       25.46       25.05     14.19 o 
   2  17  12       27.04       11.38     17.71 o 
   3  17  12       12.54        6.94     17.91 o 
   4  17  12       81.58       92.40     22.50 o 
   5  17  12       15.44        7.52     20.37 o 
   6  17  12        8.63       -6.33     23.29 o 
   7  17  12       46.98       28.89     24.80 o 
   8  17  12       90.77      108.86     32.03 o 
   0  18  12       56.74       34.57     46.19 o 
   1  18  12        1.14      -16.19     16.19 o 
   2  18  12        2.10      -16.89     16.89 o 
   3  18  12        2.64       -1.26     17.64 o 
   4  18  12      261.94      313.93     34.86 o 
   5  18  12        6.62       -1.16     21.91 o 
   6  18  12        2.64      -20.93     20.93 o 
   7  18  12       17.26       19.52     32.18 o 
   1  19  12        5.01      -16.14     19.50 o 
   2  19  12      124.92      163.04     25.29 o 
   3  19  12       12.93      -17.48     17.48 o 
   4  19  12       12.32        2.66     20.20 o 
   5  19  12        0.47      -20.38     20.38 o 
   6  19  12        5.49       30.98     34.05 o 
   0  20  12      166.54      133.29     34.61 o 
   1  20  12        0.00       23.25     21.10 o 
   2  20  12        0.00       -3.83     18.16 o 
   3  20  12        0.03       13.89     25.84 o 
   4  20  12        8.15      -11.64     20.80 o 
   5  20  12        0.17       -7.88     21.86 o 
   1  21  12       18.80       28.10     21.70 o 
   2  21  12       50.40       39.85     23.52 o 
   3  21  12       32.58        1.02     19.89 o 
   1   1  13       41.64       48.79      9.51 o 
   2   1  13       40.20       25.45      9.31 o 
   3   1  13      812.82      798.69     19.47 o 
   4   1  13        0.78        4.82      7.40 o 
   5   1  13      158.54      128.45     10.76 o 
   6   1  13      750.80      777.06     23.06 o 
   7   1  13      117.71      122.34     12.32 o 
   8   1  13      236.78      199.55     15.41 o 
   9   1  13      406.39      407.43     20.73 o 
  10   1  13       86.82      102.55     19.52 o 
  11   1  13      167.47      153.83     19.89 o 
  12   1  13       36.43       35.90     16.95 o 
  13   1  13        4.67      -13.58     16.69 o 
   0   2  13     1983.27     2058.41     45.25 o 
   1   2  13     1563.47     1397.28     29.39 o 
   2   2  13        4.16        0.69      8.73 o 
   3   2  13       73.82       90.66      9.47 o 
   4   2  13      195.00      196.87     11.23 o 
   5   2  13     3973.98     3940.21     55.49 o 
   6   2  13     2373.12     2421.03     38.59 o 
   7   2  13      156.39      146.20     13.27 o 
   8   2  13      113.89      103.02     14.05 o 
   9   2  13       18.23        2.42     12.20 o 
  10   2  13      481.38      481.32     29.16 o 
  11   2  13       77.39       72.80     16.60 o 
  12   2  13       27.26       18.37     15.64 o 
  13   2  13      196.03      178.52     22.95 o 
   1   3  13     1789.32     1856.29     37.94 o 
   2   3  13      160.09      130.90     13.25 o 
   3   3  13      929.26      858.94     19.61 o 
   4   3  13       35.42       33.51      7.75 o 
   5   3  13        7.15       27.96      8.56 o 
   6   3  13     1737.70     1659.43     32.75 o 
   7   3  13     1695.18     1622.95     31.36 o 
   8   3  13       42.72       39.14     12.65 o 
   9   3  13      193.94      178.08     16.86 o 
  10   3  13        0.01       -9.71     12.81 o 
  11   3  13      160.92      196.19     21.32 o 
  12   3  13        0.78      -14.58     14.58 o 
  13   3  13       27.81       65.08     19.73 o 
   0   4  13        8.22      -10.72     10.72 o 
   1   4  13      372.48      330.76     18.36 o 
   2   4  13       28.73       17.67      8.48 o 
   3   4  13       55.06       33.03      7.64 o 
   4   4  13       96.45       78.83     12.01 o 
   5   4  13      204.06      250.26     13.96 o 
   6   4  13       87.74       92.47     12.25 o 
   7   4  13      342.55      341.99     20.43 o 
   8   4  13        6.59       29.76     12.61 o 
   9   4  13      304.54      381.27     27.27 o 
  10   4  13       31.20       10.41     14.68 o 
  11   4  13       69.93      114.90     17.41 o 
  12   4  13       20.56        0.63     14.93 o 
  13   4  13      105.18       58.84     24.24 o 
   1   5  13       14.83       24.82     10.04 o 
   2   5  13      850.98      924.64     25.72 o 
   3   5  13      227.97      297.43     19.31 o 
   4   5  13        4.37       -7.75      7.75 o 
   5   5  13       57.01       55.64      9.86 o 
   6   5  13      453.66      511.80     21.13 o 
   7   5  13       62.17       36.07     13.96 o 
   8   5  13        0.07      -11.44     12.03 o 
   9   5  13       59.35       52.32     14.91 o 
  10   5  13       95.24       60.23     16.23 o 
  11   5  13       76.90       91.35     17.31 o 
  12   5  13       89.83      153.60     21.33 o 
  13   5  13       15.89       14.91     21.02 o 
   0   6  13      515.00      484.36     26.58 o 
   1   6  13      224.75      194.86     15.37 o 
   2   6  13      297.95      295.92     15.37 o 
   3   6  13      117.31      120.18     12.46 o 
   4   6  13      140.04      133.63     11.36 o 
   5   6  13      215.18      252.99     14.92 o 
   6   6  13      252.39      309.44     19.16 o 
   7   6  13       26.76       33.82     14.47 o 
   8   6  13      835.63      954.89     32.87 o 
   9   6  13       11.45       46.10     16.06 o 
  10   6  13      140.51      138.33     21.16 o 
  11   6  13      325.51      412.29     29.20 o 
  12   6  13        0.31       -9.29     19.28 o 
   1   7  13      339.04      370.10     18.29 o 
   2   7  13      383.35      464.23     20.56 o 
   3   7  13      791.36      831.92     26.32 o 
   4   7  13       19.97       13.90      9.89 o 
   5   7  13        4.00      -11.96     13.38 o 
   6   7  13      405.72      359.87     21.19 o 
   7   7  13      267.16      264.28     21.14 o 
   8   7  13       65.68       58.54     15.41 o 
   9   7  13      160.17      135.18     20.30 o 
  10   7  13      342.62      393.40     27.76 o 
  11   7  13      116.97      126.10     21.95 o 
  12   7  13       44.55       86.38     23.50 o 
   0   8  13     1643.74     1423.28     47.63 o 
   1   8  13      102.05       91.00     11.58 o 
   2   8  13       49.18       62.71      9.76 o 
   3   8  13      478.37      402.54     17.71 o 
   4   8  13      663.34      670.33     23.05 o 
   5   8  13      692.04      667.32     26.59 o 
   6   8  13      126.27      151.99     17.18 o 
   7   8  13      109.86      103.40     16.14 o 
   8   8  13      108.02      125.72     18.30 o 
   9   8  13      268.51      282.50     26.04 o 
  10   8  13      198.17      255.01     22.78 o 
  11   8  13        4.83       30.50     20.13 o 
  12   8  13        0.61        1.31     23.22 o 
   1   9  13      419.49      392.47     22.15 o 
   2   9  13      115.19      138.05     14.70 o 
   3   9  13      215.47      241.23     14.87 o 
   4   9  13      229.07      183.05     15.26 o 
   5   9  13      435.84      490.24     25.28 o 
   6   9  13        9.28        9.50     13.09 o 
   7   9  13       34.11       30.95     19.33 o 
   8   9  13      120.37      129.16     18.60 o 
   9   9  13       43.83       55.23     16.93 o 
  10   9  13        8.44       20.59     17.65 o 
  11   9  13        1.93       -0.64     17.96 o 
  12   9  13        5.69        8.91     23.56 o 
   0  10  13        0.12       10.80     15.82 o 
   1  10  13      352.47      355.59     19.43 o 
   2  10  13      112.10      107.93     15.05 o 
   3  10  13       77.61       70.31     13.12 o 
   4  10  13      109.38      167.68     18.12 o 
   5  10  13      295.88      328.40     20.93 o 
   6  10  13       85.68       86.13     16.06 o 
   7  10  13       68.90       42.02     14.39 o 
   8  10  13      144.62      194.80     21.68 o 
   9  10  13       97.33       79.95     25.84 o 
  10  10  13       95.71      105.83     21.32 o 
  11  10  13       65.20       86.54     23.80 o 
   1  11  13     1155.81     1055.77     31.83 o 
   2  11  13      191.51      224.07     20.31 o 
   3  11  13      638.95      600.21     33.95 o 
   4  11  13      341.24      325.28     23.90 o 
   5  11  13        0.32        7.70     13.47 o 
   6  11  13       98.36      104.77     16.34 o 
   7  11  13      357.12      397.16     23.68 o 
   8  11  13      660.37      674.02     31.41 o 
   9  11  13      141.41      169.84     22.51 o 
  10  11  13        5.70        4.46     18.17 o 
  11  11  13       94.40       49.43     22.08 o 
   0  12  13     3747.58     3726.67    105.87 o 
   1  12  13      698.36      753.49     28.42 o 
   2  12  13       49.45       33.26     13.96 o 
   3  12  13       98.83       86.93     18.66 o 
   4  12  13      203.94      194.44     24.29 o 
   5  12  13        0.31      -15.86     15.86 o 
   6  12  13       48.16       35.20     17.99 o 
   7  12  13        0.96      -11.73     14.30 o 
   8  12  13      163.87      171.58     20.99 o 
   9  12  13      459.09      569.22     42.99 o 
  10  12  13       34.21       31.06     21.39 o 
  11  12  13       58.33       10.63     21.99 o 
   1  13  13     1902.63     1738.67     43.12 o 
   2  13  13       22.36       31.82     13.60 o 
   3  13  13       43.21       69.11     19.43 o 
   4  13  13      169.24      208.52     27.27 o 
   5  13  13       94.21       93.94     24.82 o 
   6  13  13       27.63       22.94     17.36 o 
   7  13  13      305.05      288.61     33.73 o 
   8  13  13        8.71      -17.29     17.83 o 
   9  13  13        4.88       -9.19     19.83 o 
  10  13  13        0.53       -2.25     21.69 o 
   0  14  13       62.05       43.41     25.12 o 
   1  14  13      152.60      121.76     17.68 o 
   2  14  13       38.92       50.18     18.16 o 
   3  14  13      166.98      173.07     23.04 o 
   4  14  13        2.75        8.34     18.35 o 
   5  14  13      147.63      161.10     24.54 o 
   6  14  13       88.66       66.97     20.07 o 
   7  14  13       13.24      -17.92     17.92 o 
   8  14  13        2.51       16.71     20.41 o 
   9  14  13       41.75       39.61     27.03 o 
  10  14  13        5.62       -0.85     26.73 o 
   1  15  13      173.93      225.95     20.90 o 
   2  15  13      121.13      171.49     22.19 o 
   3  15  13       91.74      106.23     21.70 o 
   4  15  13       49.68       69.60     20.33 o 
   5  15  13       74.02       56.20     20.68 o 
   6  15  13        3.99        2.77     19.34 o 
   7  15  13        2.01       32.28     20.80 o 
   8  15  13      203.70      265.19     29.21 o 
   9  15  13       42.17       45.85     29.12 o 
   0  16  13      286.99      322.04     43.10 o 
   1  16  13      270.32      284.18     24.68 o 
   2  16  13       75.28       38.01     18.60 o 
   3  16  13       14.88        6.61     17.50 o 
   4  16  13      120.72      175.96     25.14 o 
   5  16  13      217.76      244.85     27.02 o 
   6  16  13        2.77       -6.98     19.81 o 
   7  16  13        0.03       -3.28     20.34 o 
   8  16  13       65.89      141.71     32.78 o 
   1  17  13       91.09       54.37     23.43 o 
   2  17  13       43.37       40.19     18.86 o 
   3  17  13        7.19       11.73     18.54 o 
   4  17  13       45.76       27.15     20.23 o 
   5  17  13        3.86      -19.11     19.33 o 
   6  17  13        0.01      -20.62     20.62 o 
   7  17  13      113.90       87.12     26.71 o 
   0  18  13      279.18      267.40     43.73 o 
   1  18  13        0.15        4.64     18.28 o 
   2  18  13        0.48        4.28     18.35 o 
   3  18  13       24.30      -17.82     18.48 o 
   4  18  13        0.64      -18.57     18.57 o 
   5  18  13       24.92        6.50     20.91 o 
   6  18  13        1.29      -24.76     24.76 o 
   7  18  13        8.56      -20.76     41.61 o 
   1  19  13        0.27      -15.63     20.44 o 
   2  19  13      124.61       95.97     21.96 o 
   3  19  13        0.57      -18.61     18.61 o 
   4  19  13        1.07      -17.92     17.92 o 
   5  19  13       25.13       24.90     22.25 o 
   0  20  13       63.90       16.86     31.35 o 
   1  20  13       17.30      -21.02     21.45 o 
   2  20  13        0.95      -20.56     20.56 o 
   3  20  13        0.09      -18.22     18.22 o 
   4  20  13       46.74       38.31     21.47 o 
   1  21  13       19.72       -9.49     21.96 o 
   0   0  14     5441.16     5554.68    145.02 o 
   1   0  14      783.61      725.21     30.03 o 
   2   0  14       84.18       93.02     14.21 o 
   3   0  14      798.03      757.05     48.25 o 
   4   0  14      588.37      576.86     26.26 o 
   5   0  14      770.06      750.86     31.47 o 
   6   0  14     1024.01     1024.32     35.96 o 
   7   0  14      298.15      326.99     23.25 o 
   8   0  14      128.44      135.67     19.34 o 
   9   0  14      718.01      665.79     41.14 o 
  10   0  14      408.96      426.50     36.86 o 
  11   0  14       23.11        7.21     22.47 o 
  12   0  14      181.73      144.61     29.22 o 
  13   0  14      322.83      363.36     39.31 o 
   1   1  14     3891.76     3973.91     61.50 o 
   2   1  14      109.03      124.90     11.13 o 
   3   1  14      986.79      852.91     24.15 o 
   4   1  14        0.66       -7.59      7.59 o 
   5   1  14      329.35      378.04     15.68 o 
   6   1  14      613.94      605.78     19.92 o 
   7   1  14     1363.27     1349.90     29.30 o 
   8   1  14      404.90      409.65     18.48 o 
   9   1  14       82.73       63.33     12.54 o 
  10   1  14       40.19       63.66     15.09 o 
  11   1  14      159.79      158.74     25.18 o 
  12   1  14       14.40       26.57     16.64 o 
  13   1  14       11.74       29.32     18.33 o 
   0   2  14      336.95      443.71     31.82 o 
   1   2  14      111.63      118.93     10.14 o 
   2   2  14      952.08      943.19     27.99 o 
   3   2  14      331.01      407.45     17.00 o 
   4   2  14      797.84      759.03     24.45 o 
   5   2  14      100.76       93.94     11.40 o 
   6   2  14       57.84       73.17     10.67 o 
   7   2  14     1519.60     1449.74     30.53 o 
   8   2  14      159.76      184.93     15.31 o 
   9   2  14       84.61       99.39     15.03 o 
  10   2  14       12.13       47.07     15.08 o 
  11   2  14        7.29        7.43     13.64 o 
  12   2  14       25.29        7.23     15.48 o 
  13   2  14        0.72       65.08     20.92 o 
   1   3  14      179.21      155.98     13.62 o 
   2   3  14      595.87      646.64     24.00 o 
   3   3  14      141.67      116.63     11.06 o 
   4   3  14      112.14      154.36     10.70 o 
   5   3  14       18.81        8.13      8.99 o 
   6   3  14      622.38      582.94     26.00 o 
   7   3  14      654.36      657.16     25.23 o 
   8   3  14      105.16      130.94     15.23 o 
   9   3  14      259.01      223.24     18.14 o 
  10   3  14        0.07       -1.15     12.86 o 
  11   3  14       26.18       32.56     15.54 o 
  12   3  14       81.63       78.32     20.07 o 
  13   3  14        0.44        2.93     19.71 o 
   0   4  14      168.34      195.87     21.26 o 
   1   4  14     1105.09     1060.44     32.91 o 
   2   4  14        2.58       13.67      9.05 o 
   3   4  14      223.23      255.17     16.07 o 
   4   4  14       22.48       29.61      8.90 o 
   5   4  14     2115.71     2077.96     39.48 o 
   6   4  14      291.72      306.30     17.09 o 
   7   4  14        2.50        3.50     12.95 o 
   8   4  14       51.93       40.27     13.97 o 
   9   4  14      272.48      298.05     20.35 o 
  10   4  14        5.20      -14.35     14.35 o 
  11   4  14      131.46      129.35     20.12 o 
  12   4  14       46.25       54.76     18.67 o 
   1   5  14     1009.58      964.63     31.49 o 
   2   5  14      657.45      713.51     24.56 o 
   3   5  14      318.47      273.87     16.26 o 
   4   5  14      273.19      291.43     16.51 o 
   5   5  14      625.50      809.31     26.69 o 
   6   5  14      552.26      535.90     25.94 o 
   7   5  14       15.09       29.39     14.93 o 
   8   5  14      204.98      208.56     20.66 o 
   9   5  14      234.89      192.31     20.51 o 
  10   5  14       16.08        9.68     15.98 o 
  11   5  14      266.40      315.27     25.28 o 
  12   5  14       60.79       70.60     20.85 o 
   0   6  14        4.82        1.31     13.16 o 
   1   6  14        0.60        9.04     10.46 o 
   2   6  14      103.19      111.72     11.89 o 
   3   6  14      262.78      243.52     16.03 o 
   4   6  14       51.28       82.24     12.18 o 
   5   6  14      725.29      783.05     26.75 o 
   6   6  14      468.77      503.73     24.64 o 
   7   6  14      233.87      279.72     25.30 o 
   8   6  14      118.01      128.31     17.94 o 
   9   6  14      302.00      333.67     24.80 o 
  10   6  14       33.01       38.95     17.04 o 
  11   6  14       37.97       44.50     17.96 o 
  12   6  14        0.62       12.25     20.89 o 
   1   7  14      362.74      394.64     18.44 o 
   2   7  14        0.30      -10.53     10.53 o 
   3   7  14       73.35       75.54     12.74 o 
   4   7  14      655.52      662.75     24.30 o 
   5   7  14      616.20      606.71     27.32 o 
   6   7  14      939.89      881.41     33.87 o 
   7   7  14      246.76      295.12     24.12 o 
   8   7  14      365.65      378.22     33.52 o 
   9   7  14      132.55      112.18     19.99 o 
  10   7  14       84.79       65.06     19.43 o 
  11   7  14      160.03      168.73     23.66 o 
  12   7  14       91.79       63.91     21.91 o 
   0   8  14     2443.72     2435.81     61.59 o 
   1   8  14      187.82      204.73     15.28 o 
   2   8  14      324.93      341.83     19.66 o 
   3   8  14       11.20       -2.35     11.87 o 
   4   8  14       59.92       24.40     13.50 o 
   5   8  14      239.64      227.57     18.17 o 
   6   8  14      410.94      342.96     21.49 o 
   7   8  14       52.01       50.17     14.61 o 
   8   8  14      441.69      481.33     26.79 o 
   9   8  14      292.96      336.12     26.55 o 
  10   8  14       24.41       58.52     19.58 o 
  11   8  14        6.86      -18.68     18.68 o 
  12   8  14       30.63       34.79     22.47 o 
   1   9  14       84.76       74.11     11.28 o 
   2   9  14       20.11        0.61     11.74 o 
   3   9  14     1584.57     1422.53     41.18 o 
   4   9  14      941.98      975.22     33.32 o 
   5   9  14      261.03      271.59     19.81 o 
   6   9  14        7.43        5.19     13.22 o 
   7   9  14       88.70      151.38     17.67 o 
   8   9  14       39.82       73.37     17.44 o 
   9   9  14      182.65      190.89     21.22 o 
  10   9  14      169.52      205.37     22.58 o 
  11   9  14      155.20      193.79     26.36 o 
   0  10  14      328.28      363.77     27.64 o 
   1  10  14        0.18        8.13     11.65 o 
   2  10  14      726.24      685.75     29.71 o 
   3  10  14        0.02      -13.00     13.00 o 
   4  10  14      448.52      497.90     29.34 o 
   5  10  14      329.02      303.17     24.82 o 
   6  10  14       10.41       -8.20     13.16 o 
   7  10  14        1.33       18.02     13.83 o 
   8  10  14        6.64       40.71     17.45 o 
   9  10  14      360.90      421.22     26.91 o 
  10  10  14        0.00       33.24     19.21 o 
  11  10  14       18.46       21.05     19.37 o 
   1  11  14     1601.09     1561.73     35.96 o 
   2  11  14      551.01      508.67     25.09 o 
   3  11  14       55.74       57.60     22.73 o 
   4  11  14        4.34      -14.93     17.22 o 
   5  11  14       46.14       32.79     18.40 o 
   6  11  14       23.21       34.40     18.02 o 
   7  11  14        0.48      -15.74     15.74 o 
   8  11  14       11.15       46.50     17.87 o 
   9  11  14        2.82       31.27     18.06 o 
  10  11  14        3.16        8.09     18.37 o 
  11  11  14        9.65       27.66     21.04 o 
   0  12  14     1070.76     1106.93     50.85 o 
   1  12  14       51.41       91.72     16.01 o 
   2  12  14      431.75      421.11     22.23 o 
   3  12  14      306.62      305.33     27.67 o 
   4  12  14       48.34       28.75     18.25 o 
   5  12  14       49.01       25.88     18.88 o 
   6  12  14       13.65       -3.42     16.45 o 
   7  12  14        0.02       -1.52     17.46 o 
   8  12  14        0.17        1.83     22.83 o 
   9  12  14      130.28      159.86     27.96 o 
  10  12  14       36.19       40.00     24.00 o 
   1  13  14      190.50      179.44     17.46 o 
   2  13  14       17.77        9.72     14.71 o 
   3  13  14      376.14      404.65     30.07 o 
   4  13  14        0.11        6.91     17.84 o 
   5  13  14        8.01       53.87     19.77 o 
   6  13  14       28.33      -11.81     16.55 o 
   7  13  14       71.27      112.01     21.69 o 
   8  13  14        0.42        3.62     19.42 o 
   9  13  14        7.22       57.83     23.88 o 
  10  13  14       46.15       22.73     27.56 o 
   0  14  14       72.13       80.11     41.51 o 
   1  14  14      628.34      699.21     28.36 o 
   2  14  14       76.31       34.36     17.96 o 
   3  14  14       24.94       27.25     18.85 o 
   4  14  14        2.08       22.17     18.95 o 
   5  14  14      227.80      310.56     29.84 o 
   6  14  14        3.10       -5.48     18.88 o 
   7  14  14       78.10       81.75     21.35 o 
   8  14  14      112.97      128.55     24.86 o 
   9  14  14      348.59      358.68     35.73 o 
   1  15  14      238.35      230.16     22.51 o 
   2  15  14      156.31      170.66     23.03 o 
   3  15  14       24.94       17.57     18.21 o 
   4  15  14        6.21       -4.38     23.91 o 
   5  15  14       15.89       16.13     19.87 o 
   6  15  14        0.46       12.98     23.99 o 
   7  15  14      110.45       90.44     23.67 o 
   8  15  14       22.10       48.69     22.61 o 
   9  15  14        2.20       49.08     31.95 o 
   0  16  14        4.62       20.20     22.01 o 
   1  16  14        0.25       -2.95     17.20 o 
   2  16  14       88.21      109.99     21.22 o 
   3  16  14        6.01        3.46     18.76 o 
   4  16  14        2.28       14.59     20.50 o 
   5  16  14        3.70      -19.48     19.48 o 
   6  16  14        0.11       -5.51     19.58 o 
   7  16  14        5.23       -6.52     26.29 o 
   8  16  14        1.54       42.70     24.85 o 
   1  17  14       35.42       31.88     16.96 o 
   2  17  14       70.45       59.88     20.56 o 
   3  17  14        1.22       12.99     19.83 o 
   4  17  14        0.61        5.41     18.07 o 
   5  17  14       56.33       88.65     24.15 o 
   6  17  14       13.53      -20.20     20.20 o 
   7  17  14       97.33       83.30     26.61 o 
   0  18  14      112.75       97.56     35.74 o 
   1  18  14       76.72       36.75     21.38 o 
   2  18  14        0.72       -3.37     18.31 o 
   3  18  14       36.98       28.21     20.01 o 
   4  18  14        1.91       12.13     19.38 o 
   5  18  14      355.66      398.74     33.08 o 
   6  18  14        1.91      -20.80     20.80 o 
   1  19  14        2.12      -19.99     19.99 o 
   2  19  14       88.43       81.36     22.62 o 
   3  19  14      101.94      126.69     23.76 o 
   4  19  14        1.58        0.27     19.54 o 
   5  19  14       10.10       -3.30     19.90 o 
   0  20  14       17.24        7.31     32.94 o 
   1  20  14       14.89       -4.00     22.34 o 
   2  20  14        4.58       31.50     23.81 o 
   3  20  14       10.45       13.09     25.04 o 
   1   1  15     1694.56     1646.17     32.97 o 
   2   1  15       21.08       25.76      9.13 o 
   3   1  15        0.11       11.88      8.75 o 
   4   1  15       33.06       15.76      9.86 o 
   5   1  15        4.36        9.09      8.61 o 
   6   1  15        1.86        2.43     10.96 o 
   7   1  15      961.82      907.72     25.79 o 
   8   1  15       23.56       14.95     11.89 o 
   9   1  15        2.29       12.52     13.36 o 
  10   1  15       38.20       39.89     14.56 o 
  11   1  15        7.11       38.90     15.97 o 
  12   1  15      179.09      157.60     24.58 o 
   0   2  15     1122.27     1166.84     32.65 o 
   1   2  15       22.40       31.31      8.65 o 
   2   2  15        9.40       -1.59      8.05 o 
   3   2  15       28.79       17.15      8.97 o 
   4   2  15       73.32       76.48      9.43 o 
   5   2  15     1319.97     1278.41     29.59 o 
   6   2  15      257.10      271.37     16.51 o 
   7   2  15      447.65      425.19     18.43 o 
   8   2  15        0.04       -9.98     11.98 o 
   9   2  15      972.01      997.57     33.76 o 
  10   2  15       71.27       56.12     18.33 o 
  11   2  15        0.78      -17.11     17.11 o 
  12   2  15      101.84      106.53     21.78 o 
   1   3  15      562.40      557.86     23.91 o 
   2   3  15     1497.77     1554.91     36.25 o 
   3   3  15      284.87      331.76     18.53 o 
   4   3  15      659.15      700.36     25.83 o 
   5   3  15      199.73      199.41     14.77 o 
   6   3  15     1452.25     1437.80     33.74 o 
   7   3  15        1.00       19.63     12.96 o 
   8   3  15      290.91      221.75     19.07 o 
   9   3  15       17.90        5.33     18.03 o 
  10   3  15       13.65      -16.73     16.73 o 
  11   3  15       41.17       23.18     17.64 o 
  12   3  15       90.33      101.69     21.83 o 
   0   4  15      198.94      188.31     22.18 o 
   1   4  15       12.65       -4.03     10.45 o 
   2   4  15       20.24       20.03      9.99 o 
   3   4  15        0.25       -3.69     10.18 o 
   4   4  15      562.16      559.28     21.94 o 
   5   4  15       15.42       25.62     11.23 o 
   6   4  15       84.53       70.10     17.58 o 
   7   4  15      409.37      407.11     26.00 o 
   8   4  15       19.72        7.05     13.85 o 
   9   4  15       17.40       20.84     14.98 o 
  10   4  15        1.15       -6.78     15.39 o 
  11   4  15        5.63       15.02     17.52 o 
  12   4  15        2.58       -5.08     17.39 o 
   1   5  15     1570.17     1647.55     37.82 o 
   2   5  15       25.30       59.31     12.52 o 
   3   5  15      357.36      423.88     20.06 o 
   4   5  15      127.33      137.20     14.85 o 
   5   5  15      310.97      297.11     16.56 o 
   6   5  15      217.29      239.99     20.21 o 
   7   5  15      511.02      501.44     26.81 o 
   8   5  15      147.52      147.89     18.31 o 
   9   5  15       70.15       68.12     16.98 o 
  10   5  15       43.37       29.52     17.09 o 
  11   5  15        9.38      -17.46     17.46 o 
  12   5  15        8.37        7.23     19.56 o 
   0   6  15      810.76      727.08     36.93 o 
   1   6  15      739.78      701.87     25.87 o 
   2   6  15      105.52       59.33     13.67 o 
   3   6  15      197.09      210.67     18.14 o 
   4   6  15     1350.47     1383.96     36.86 o 
   5   6  15        0.65      -11.18     11.18 o 
   6   6  15       82.57       57.62     15.84 o 
   7   6  15       44.35        8.44     14.94 o 
   8   6  15      638.61      732.41     31.84 o 
   9   6  15      677.52      640.90     29.86 o 
  10   6  15       60.42       83.54     21.93 o 
  11   6  15        1.46       22.16     17.74 o 
  12   6  15       16.53       49.93     25.55 o 
   1   7  15       43.55        5.60     12.73 o 
   2   7  15     1097.77     1170.39     43.29 o 
   3   7  15     2759.80     2838.84     66.24 o 
   4   7  15      133.02      123.60     16.58 o 
   5   7  15      657.13      544.52     25.36 o 
   6   7  15      549.80      595.10     27.39 o 
   7   7  15       70.37       38.88     16.22 o 
   8   7  15       83.49       54.09     21.69 o 
   9   7  15      110.77      106.02     19.04 o 
  10   7  15      200.47      237.04     23.56 o 
  11   7  15      109.18      102.09     20.68 o 
  12   7  15      198.27      191.13     27.70 o 
   0   8  15       16.66       -1.40     15.53 o 
   1   8  15      249.20      287.36     17.65 o 
   2   8  15       68.48       66.45     14.00 o 
   3   8  15      506.56      526.63     26.21 o 
   4   8  15      258.58      233.74     20.31 o 
   5   8  15     1976.00     2080.05     53.59 o 
   6   8  15       57.20       38.91     14.80 o 
   7   8  15        3.13        6.77     14.70 o 
   8   8  15        7.09       -7.72     16.85 o 
   9   8  15       67.34       57.26     19.78 o 
  10   8  15        0.02       11.23     18.23 o 
  11   8  15        7.03       10.14     19.70 o 
   1   9  15      772.27      787.55     26.86 o 
   2   9  15       67.25       66.81     15.09 o 
   3   9  15       88.33       81.21     15.32 o 
   4   9  15      132.60       98.51     18.13 o 
   5   9  15      402.85      410.92     27.77 o 
   6   9  15      183.74      197.93     22.36 o 
   7   9  15      240.25      232.74     26.70 o 
   8   9  15       28.06       30.00     17.99 o 
   9   9  15        0.53      -12.81     17.16 o 
  10   9  15       88.76      133.33     22.63 o 
  11   9  15        1.22      -18.58     19.59 o 
   0  10  15     3026.17     2821.65     86.52 o 
   1  10  15     1038.01      992.40     38.08 o 
   2  10  15      726.02      662.12     28.52 o 
   3  10  15       40.17       36.41     17.78 o 
   4  10  15       14.13       32.38     19.53 o 
   5  10  15       36.31        5.53     20.93 o 
   6  10  15      438.88      459.59     29.81 o 
   7  10  15       10.88       23.20     17.05 o 
   8  10  15      172.34      157.86     24.44 o 
   9  10  15      269.69      282.97     28.60 o 
  10  10  15        0.88        2.57     21.74 o 
  11  10  15       13.96        8.59     23.53 o 
   1  11  15       13.57       29.61     13.46 o 
   2  11  15        0.27      -12.06     12.06 o 
   3  11  15      406.93      377.21     31.53 o 
   4  11  15        3.39      -15.44     15.44 o 
   5  11  15      150.50      122.71     22.11 o 
   6  11  15        3.14       -3.96     16.74 o 
   7  11  15       73.44       57.96     20.28 o 
   8  11  15      236.39      254.83     25.67 o 
   9  11  15       16.79       30.98     23.58 o 
  10  11  15      233.01      252.71     33.59 o 
   0  12  15      790.05      725.24     38.53 o 
   1  12  15      213.27      231.61     17.86 o 
   2  12  15       35.04       30.21     13.86 o 
   3  12  15       25.45       57.58     19.33 o 
   4  12  15       50.99       -6.07     16.65 o 
   5  12  15        7.54       -6.09     17.74 o 
   6  12  15       15.54        5.50     17.45 o 
   7  12  15       20.09        3.79     17.59 o 
   8  12  15        0.38       -6.09     18.24 o 
   9  12  15      120.14      124.69     26.61 o 
  10  12  15      223.11      226.47     31.28 o 
   1  13  15        3.08        4.87     12.85 o 
   2  13  15       14.21        4.40     14.80 o 
   3  13  15       11.14       -4.20     16.93 o 
   4  13  15       48.85       22.55     18.41 o 
   5  13  15       13.25      -14.08     17.62 o 
   6  13  15       12.05        9.78     34.43 o 
   7  13  15       25.81       37.50     19.29 o 
   8  13  15       42.26       23.09     25.58 o 
   9  13  15       16.54       23.54     24.81 o 
   0  14  15      172.28      215.45     25.17 o 
   1  14  15       12.85       13.69     13.75 o 
   2  14  15       83.56       81.31     19.70 o 
   3  14  15        1.84       11.55     17.58 o 
   4  14  15        5.04        1.27     18.08 o 
   5  14  15       24.84       36.30     20.97 o 
   6  14  15        1.73      -18.54     19.11 o 
   7  14  15        1.69      -18.12     18.12 o 
   8  14  15        0.02        0.31     20.14 o 
   9  14  15        7.83        7.28     23.88 o 
   1  15  15       19.78      -15.70     16.65 o 
   2  15  15        2.51        8.62     17.37 o 
   3  15  15        3.54      -16.83     16.83 o 
   4  15  15       31.25       36.93     20.89 o 
   5  15  15        0.27        4.66     20.00 o 
   6  15  15        9.73        0.94     20.76 o 
   7  15  15      145.43      171.71     27.56 o 
   8  15  15       16.81        5.50     21.23 o 
   0  16  15        0.63        7.50     22.05 o 
   1  16  15      103.53      142.19     21.90 o 
   2  16  15       20.21       26.38     19.19 o 
   3  16  15       34.10       53.03     20.12 o 
   4  16  15        9.63       59.18     23.54 o 
   5  16  15      237.41      177.99     26.51 o 
   6  16  15        1.45      -19.33     20.34 o 
   7  16  15       17.13       50.48     25.45 o 
   1  17  15        6.78       20.91     17.29 o 
   2  17  15      238.84      259.91     26.99 o 
   3  17  15       71.60       58.74     23.20 o 
   4  17  15        0.57      -18.17     18.17 o 
   5  17  15       12.87       31.08     22.04 o 
   6  17  15       11.95        4.64     26.36 o 
   0  18  15      150.74      105.59     38.32 o 
   1  18  15       11.71       31.79     22.97 o 
   2  18  15        3.98      -13.30     19.83 o 
   3  18  15       35.76       48.71     21.43 o 
   4  18  15       17.50       23.89     27.88 o 
   5  18  15        0.05      -25.89     25.89 o 
   1  19  15        7.74      -20.46     21.60 o 
   2  19  15        1.10       13.85     20.29 o 
   3  19  15       88.18       90.16     30.21 o 
   4  19  15        1.68       14.46     20.70 o 
   0  20  15       43.82      109.01     71.31 o 
   0   0  16      759.34      843.60     57.96 o 
   1   0  16     1077.83     1068.49     39.19 o 
   2   0  16       22.42        8.41     12.94 o 
   3   0  16      559.31      583.14     34.71 o 
   4   0  16      521.57      424.04     25.12 o 
   5   0  16        8.26       -0.80     13.10 o 
   6   0  16      733.27      766.38     33.13 o 
   7   0  16      805.28      807.14     46.08 o 
   8   0  16      190.43      194.37     21.41 o 
   9   0  16       84.21       88.42     23.25 o 
  10   0  16      509.42      538.85     41.85 o 
  11   0  16        5.37       30.96     36.82 o 
  12   0  16        0.97       84.70     67.60 o 
   1   1  16      127.38      152.59     12.29 o 
   2   1  16      779.72      837.66     31.56 o 
   3   1  16       59.70       56.75     15.49 o 
   4   1  16      130.84      110.70     11.41 o 
   5   1  16        0.17       10.28      9.57 o 
   6   1  16     1075.67     1074.01     26.67 o 
   7   1  16      386.59      362.22     18.80 o 
   8   1  16      166.11      201.73     17.72 o 
   9   1  16      114.02      143.83     20.75 o 
  10   1  16       12.61       17.63     22.38 o 
  11   1  16       23.84       30.05     16.54 o 
  12   1  16      122.19      144.37     29.70 o 
   0   2  16        7.04        6.52     18.87 o 
   1   2  16        5.63        7.06      9.14 o 
   2   2  16        0.33       -1.08     10.49 o 
   3   2  16        0.07      -11.46     12.75 o 
   4   2  16       67.85       63.10     13.16 o 
   5   2  16       21.50       10.94     11.38 o 
   6   2  16      182.47      199.56     16.90 o 
   7   2  16       65.17       63.07     14.32 o 
   8   2  16        8.75      -10.32     13.71 o 
   9   2  16       11.36       13.51     16.56 o 
  10   2  16       13.13       14.95     15.74 o 
  11   2  16       96.14      106.91     21.68 o 
  12   2  16       10.27       22.74     19.59 o 
   1   3  16       89.27      102.44     15.37 o 
   2   3  16       68.44       83.57     13.23 o 
   3   3  16        2.85       -8.41     14.10 o 
   4   3  16      200.56      186.00     15.86 o 
   5   3  16       34.28       30.09     12.38 o 
   6   3  16      481.24      534.08     24.07 o 
   7   3  16       10.25        6.20     14.63 o 
   8   3  16       36.05       37.58     15.40 o 
   9   3  16       25.91       34.32     14.58 o 
  10   3  16       44.88       56.57     18.97 o 
  11   3  16       99.60       66.70     19.23 o 
  12   3  16      154.96      124.43     23.79 o 
   0   4  16      109.40       94.39     22.39 o 
   1   4  16        8.69       21.74     11.44 o 
   2   4  16      566.27      620.49     30.39 o 
   3   4  16       42.59       48.61     12.07 o 
   4   4  16     1226.07     1154.18     33.29 o 
   5   4  16      124.05      116.34     14.53 o 
   6   4  16       19.17       51.93     16.79 o 
   7   4  16      293.88      256.60     27.37 o 
   8   4  16        6.88        2.83     13.79 o 
   9   4  16      324.12      313.05     23.23 o 
  10   4  16      110.75       98.28     19.07 o 
  11   4  16        6.30      -11.04     17.80 o 
  12   4  16       12.07      -11.25     19.85 o 
   1   5  16       14.26        9.66     11.29 o 
   2   5  16     1068.97     1063.42     36.91 o 
   3   5  16       26.37       16.75     12.86 o 
   4   5  16     1919.31     1907.98     45.71 o 
   5   5  16      306.57      303.29     16.65 o 
   6   5  16     2318.97     2396.11     57.22 o 
   7   5  16      183.31      205.57     20.09 o 
   8   5  16      221.14      309.51     22.76 o 
   9   5  16        1.30       24.31     16.00 o 
  10   5  16      146.71      132.41     20.50 o 
  11   5  16        4.60      -17.95     17.95 o 
  12   5  16      225.93      256.33     27.37 o 
   0   6  16      938.53      953.79     47.63 o 
   1   6  16      135.46      164.48     18.03 o 
   2   6  16      147.44      143.79     16.86 o 
   3   6  16      843.76      802.48     31.43 o 
   4   6  16       10.18       -3.63     16.52 o 
   5   6  16      515.62      477.69     26.29 o 
   6   6  16       87.85       93.49     15.91 o 
   7   6  16        0.94       19.34     15.09 o 
   8   6  16        0.04      -11.75     14.35 o 
   9   6  16       64.86       89.20     17.62 o 
  10   6  16        4.66       37.77     18.50 o 
  11   6  16        8.16       -1.75     17.20 o 
   1   7  16     1494.35     1490.14     36.23 o 
   2   7  16      227.29      229.24     19.41 o 
   3   7  16       36.85       19.35     14.78 o 
   4   7  16      383.96      425.84     24.63 o 
   5   7  16       30.55       58.35     16.42 o 
   6   7  16       75.16       70.60     17.03 o 
   7   7  16        6.76        9.43     16.72 o 
   8   7  16      128.85      115.56     19.53 o 
   9   7  16        8.29       13.12     15.96 o 
  10   7  16       20.69        4.03     17.24 o 
  11   7  16       14.15       14.46     18.64 o 
   0   8  16     5068.34     5290.55    111.32 o 
   1   8  16       91.85       74.50     14.36 o 
   2   8  16      401.24      360.55     22.77 o 
   3   8  16        4.75       29.93     18.34 o 
   4   8  16      604.02      663.09     33.55 o 
   5   8  16      449.33      437.57     48.28 o 
   6   8  16      441.72      467.44     27.90 o 
   7   8  16       98.96       95.37     18.59 o 
   8   8  16      202.00      165.61     23.12 o 
   9   8  16      107.18       90.13     21.52 o 
  10   8  16      171.16      154.46     23.56 o 
  11   8  16       11.24       15.60     21.21 o 
   1   9  16       45.04       44.08     13.52 o 
   2   9  16      718.41      676.79     28.65 o 
   3   9  16      351.71      354.27     22.28 o 
   4   9  16      138.77      151.94     19.33 o 
   5   9  16      336.72      400.58     28.54 o 
   6   9  16       34.01        8.15     15.89 o 
   7   9  16        2.29        6.74     15.90 o 
   8   9  16      363.69      383.18     29.65 o 
   9   9  16       36.32       74.24     20.64 o 
  10   9  16       28.30       62.16     21.19 o 
  11   9  16       11.38       10.83     21.96 o 
   0  10  16     1241.98     1302.15     50.28 o 
   1  10  16      164.20      169.96     15.85 o 
   2  10  16      280.80      266.18     19.42 o 
   3  10  16        8.69      -13.74     14.52 o 
   4  10  16       19.77      -13.31     15.98 o 
   5  10  16       32.66        8.66     17.23 o 
   6  10  16      109.12       94.93     19.97 o 
   7  10  16      128.73      127.74     21.78 o 
   8  10  16      113.35      153.99     24.87 o 
   9  10  16       10.25        2.87     21.42 o 
  10  10  16      185.11      212.66     39.62 o 
   1  11  16       97.97       59.20     13.37 o 
   2  11  16       97.00       51.00     14.49 o 
   3  11  16      296.55      290.40     23.64 o 
   4  11  16       45.45       60.91     18.72 o 
   5  11  16       34.70       49.38     20.27 o 
   6  11  16        5.56      -16.51     16.51 o 
   7  11  16      137.27      144.38     23.72 o 
   8  11  16        0.01       -8.42     18.00 o 
   9  11  16       21.76       26.03     22.55 o 
  10  11  16       31.37       84.24     26.07 o 
   0  12  16       67.74       64.93     19.56 o 
   1  12  16       22.79       31.64     14.39 o 
   2  12  16        6.60       -8.96     13.40 o 
   3  12  16        0.38      -15.37     15.70 o 
   4  12  16       79.47       58.42     20.50 o 
   5  12  16        9.81       -7.89     18.98 o 
   6  12  16        0.26       15.66     20.09 o 
   7  12  16        9.88        8.47     18.78 o 
   8  12  16       33.96       30.55     19.60 o 
   9  12  16        0.34      -13.41     29.18 o 
   1  13  16       24.48       25.56     13.54 o 
   2  13  16       97.34      102.55     18.55 o 
   3  13  16       13.55        4.06     18.00 o 
   4  13  16       67.06       54.72     20.89 o 
   5  13  16       12.19      -17.63     17.63 o 
   6  13  16        4.58       12.06     20.50 o 
   7  13  16       17.65      -11.00     17.51 o 
   8  13  16      159.13      203.19     28.64 o 
   9  13  16        0.11        7.28     23.90 o 
   0  14  16      751.18      743.83     44.97 o 
   1  14  16        8.13       -2.75     14.63 o 
   2  14  16      107.70       73.67     19.78 o 
   3  14  16        1.17       14.41     17.95 o 
   4  14  16       37.00       26.66     21.13 o 
   5  14  16        4.05       12.00     20.25 o 
   6  14  16        7.88       15.09     20.04 o 
   7  14  16        0.04      -18.59     18.59 o 
   8  14  16       88.63       55.76     22.85 o 
   1  15  16       52.88       30.01     16.89 o 
   2  15  16       37.63       22.53     18.88 o 
   3  15  16        0.12      -16.50     16.50 o 
   4  15  16       35.41       39.60     21.67 o 
   5  15  16       46.32       20.19     21.68 o 
   6  15  16       33.78       54.43     22.92 o 
   7  15  16       59.84       35.29     25.31 o 
   0  16  16      370.23      290.10     38.45 o 
   1  16  16       32.51       32.32     19.25 o 
   2  16  16        0.07       -3.30     18.41 o 
   3  16  16       14.92        9.92     19.57 o 
   4  16  16        2.49      -18.21     18.21 o 
   5  16  16        5.31        8.61     21.09 o 
   6  16  16        2.57        3.08     21.54 o 
   7  16  16        2.34       19.79     23.82 o 
   1  17  16        0.01       34.25     19.08 o 
   2  17  16      140.25      168.65     24.08 o 
   3  17  16      114.12      102.53     22.54 o 
   4  17  16        0.18      -18.51     18.51 o 
   5  17  16       63.43       71.66     24.44 o 
   6  17  16       48.49       60.73     25.04 o 
   0  18  16      160.96      165.80     50.15 o 
   1  18  16        0.32       -4.03     21.37 o 
   2  18  16        4.14        0.67     19.20 o 
   3  18  16        1.08       -9.66     19.77 o 
   4  18  16      149.49      160.02     26.02 o 
   1  19  16       70.70       38.02     24.11 o 
   2  19  16      116.72       85.70     26.67 o 
   1   1  17      656.44      646.40     21.63 o 
   2   1  17      102.03      106.31     16.47 o 
   3   1  17      127.88      145.10     15.77 o 
   4   1  17       59.49       45.48     13.44 o 
   5   1  17       66.93       64.78     13.03 o 
   6   1  17      410.59      424.33     21.35 o 
   7   1  17      983.68      998.02     31.15 o 
   8   1  17       33.78       21.34     15.74 o 
   9   1  17        0.97      -20.91     22.74 o 
  10   1  17        2.19       -3.68     21.30 o 
  11   1  17      158.51      159.69     29.25 o 
  12   1  17        8.72       42.87     26.76 o 
   0   2  17     2000.45     1908.26     63.17 o 
   1   2  17      670.36      615.35     24.24 o 
   2   2  17      217.06      185.25     16.94 o 
   3   2  17      258.89      295.24     21.63 o 
   4   2  17      629.33      682.80     28.00 o 
   5   2  17      561.09      557.89     29.36 o 
   6   2  17      268.09      277.43     19.44 o 
   7   2  17       91.47      114.73     17.64 o 
   8   2  17       15.31        5.41     16.03 o 
   9   2  17       39.64       58.34     19.24 o 
  10   2  17       14.42       28.46     19.89 o 
  11   2  17       98.64      167.40     28.42 o 
   1   3  17        2.33       -0.39     10.45 o 
   2   3  17      150.08      135.47     15.94 o 
   3   3  17      976.17      951.04     32.32 o 
   4   3  17      168.83      155.72     19.14 o 
   5   3  17      201.31      156.56     15.84 o 
   6   3  17      327.40      281.88     19.43 o 
   7   3  17       43.77       17.58     14.55 o 
   8   3  17       31.53       16.06     15.61 o 
   9   3  17       14.71       -5.74     15.87 o 
  10   3  17      127.89      102.64     20.90 o 
  11   3  17       52.39       45.21     19.19 o 
   0   4  17      104.53      131.79     21.31 o 
   1   4  17      194.50      185.56     17.01 o 
   2   4  17      267.03      284.18     21.03 o 
   3   4  17      632.30      717.66     27.77 o 
   4   4  17        2.11       -1.42     12.14 o 
   5   4  17      145.38      155.88     15.71 o 
   6   4  17      208.32      198.75     20.98 o 
   7   4  17        3.92      -14.18     15.54 o 
   8   4  17       75.63       75.75     17.81 o 
   9   4  17        9.85       -2.55     15.19 o 
  10   4  17       13.10        1.84     18.03 o 
  11   4  17       18.89       15.47     19.47 o 
   1   5  17       87.36      115.54     20.04 o 
   2   5  17       86.92       69.92     14.82 o 
   3   5  17      232.73      225.70     19.52 o 
   4   5  17       82.20       92.65     17.00 o 
   5   5  17      702.10      760.81     30.03 o 
   6   5  17       32.03       25.25     15.52 o 
   7   5  17      560.52      629.59     32.54 o 
   8   5  17      156.40      138.75     18.97 o 
   9   5  17        0.75      -16.94     16.94 o 
  10   5  17        1.94       20.70     17.54 o 
  11   5  17        6.50       23.84     19.11 o 
   0   6  17       34.21        0.30     23.74 o 
   1   6  17       10.42        0.04     12.76 o 
   2   6  17      223.76      227.93     19.66 o 
   3   6  17      383.96      431.23     24.66 o 
   4   6  17      199.42      236.74     29.24 o 
   5   6  17       62.01       87.79     18.83 o 
   6   6  17        2.75      -14.34     14.34 o 
   7   6  17      150.79      124.33     25.68 o 
   8   6  17       90.16      118.28     19.70 o 
   9   6  17       28.51       56.00     18.86 o 
  10   6  17       71.62       67.03     20.62 o 
  11   6  17      131.87      149.22     26.08 o 
   1   7  17       77.65       80.50     15.11 o 
   2   7  17       84.97       88.06     16.29 o 
   3   7  17     1763.54     1672.04     45.18 o 
   4   7  17      784.26      907.46     34.85 o 
   5   7  17       11.89        4.81     16.62 o 
   6   7  17      392.20      400.44     26.09 o 
   7   7  17       60.19       54.17     18.33 o 
   8   7  17      138.97      174.20     23.58 o 
   9   7  17       92.15       75.53     19.40 o 
  10   7  17       30.40        8.33     19.19 o 
  11   7  17      134.73      120.07     23.34 o 
   0   8  17     2685.86     2737.16     84.12 o 
   1   8  17       80.23       77.80     17.42 o 
   2   8  17      761.67      832.14     41.66 o 
   3   8  17        6.19       15.10     17.87 o 
   4   8  17      103.07       51.28     17.76 o 
   5   8  17       88.03       68.66     18.78 o 
   6   8  17       36.60        3.59     15.42 o 
   7   8  17      190.98      205.72     23.84 o 
   8   8  17        2.60       15.83     17.92 o 
   9   8  17      127.28      119.66     21.56 o 
  10   8  17       70.39       55.11     21.37 o 
   1   9  17        7.05       20.88     13.06 o 
   2   9  17       24.37        2.83     12.68 o 
   3   9  17      367.82      353.81     22.65 o 
   4   9  17       12.16       17.71     15.94 o 
   5   9  17      976.79     1061.47     43.49 o 
   6   9  17       16.35       33.20     16.58 o 
   7   9  17        7.33       15.03     16.55 o 
   8   9  17       33.55       85.82     21.28 o 
   9   9  17       15.20        1.61     18.11 o 
  10   9  17        3.36        2.81     19.34 o 
   0  10  17      646.69      612.59     35.66 o 
   1  10  17       93.25       77.96     15.84 o 
   2  10  17        5.47      -12.21     12.21 o 
   3  10  17      415.44      439.63     26.98 o 
   4  10  17        0.10       -5.99     16.22 o 
   5  10  17       11.47       39.71     18.22 o 
   6  10  17      102.99       78.97     20.56 o 
   7  10  17        8.98       -1.68     16.46 o 
   8  10  17      145.17      160.68     25.88 o 
   9  10  17       78.90      106.54     23.09 o 
  10  10  17      148.88      191.02     27.80 o 
   1  11  17      371.81      351.52     21.40 o 
   2  11  17      146.42      207.94     18.61 o 
   3  11  17      171.50      176.14     20.95 o 
   4  11  17        2.74       13.56     17.27 o 
   5  11  17       24.80       28.27     21.56 o 
   6  11  17        1.39       -9.52     17.64 o 
   7  11  17       52.20       30.09     18.63 o 
   8  11  17       28.07       16.92     20.54 o 
   9  11  17       83.93       92.83     24.47 o 
   0  12  17      764.82      714.59     39.59 o 
   1  12  17       40.83      102.54     15.44 o 
   2  12  17        3.46       -7.73     14.25 o 
   3  12  17        0.21       10.67     17.18 o 
   4  12  17        1.84        2.09     17.36 o 
   5  12  17      145.78      124.99     22.58 o 
   6  12  17       49.41       33.87     21.72 o 
   7  12  17        2.99       -7.96     20.93 o 
   8  12  17       97.75       76.79     22.39 o 
   9  12  17      220.73      237.80     31.46 o 
   1  13  17      419.33      413.12     23.23 o 
   2  13  17       18.36      -15.08     15.44 o 
   3  13  17      163.32      155.02     21.13 o 
   4  13  17       12.47       15.70     21.85 o 
   5  13  17       71.65       71.85     22.66 o 
   6  13  17        2.10        0.77     20.71 o 
   7  13  17       85.80       66.38     24.45 o 
   8  13  17        0.20      -19.77     19.77 o 
   0  14  17      128.60      126.28     23.97 o 
   1  14  17       74.42      101.18     18.85 o 
   2  14  17        3.90       -9.16     15.94 o 
   3  14  17       20.69       -3.92     16.63 o 
   4  14  17        8.73       -3.64     19.91 o 
   5  14  17        4.69       13.67     21.17 o 
   6  14  17        0.01      -14.84     20.44 o 
   7  14  17       11.17       15.00     22.76 o 
   8  14  17       76.64       77.49     25.05 o 
   1  15  17       15.60        3.77     17.18 o 
   2  15  17      313.53      358.97     27.94 o 
   3  15  17        2.35      -17.43     17.43 o 
   4  15  17       17.29      -18.57     18.57 o 
   5  15  17       55.91       36.19     22.06 o 
   6  15  17      106.06       86.47     25.45 o 
   7  15  17        7.86       -8.75     21.68 o 
   0  16  17      225.61      163.08     39.67 o 
   1  16  17       37.60      138.33     39.13 o 
   2  16  17        8.31       -9.11     17.42 o 
   3  16  17       25.06       51.68     21.30 o 
   4  16  17       54.57       30.72     20.82 o 
   5  16  17      133.82      128.35     26.55 o 
   6  16  17       38.24       72.78     24.25 o 
   1  17  17      143.69      191.59     27.77 o 
   2  17  17        3.77      -17.63     17.63 o 
   3  17  17       33.56       45.74     21.29 o 
   4  17  17       37.96       26.29     23.67 o 
   5  17  17       20.71       15.54     22.61 o 
   0  18  17        1.02      -29.50     29.50 o 
   1  18  17        7.92      -22.43     22.43 o 
   2  18  17        1.74      -19.43     19.43 o 
   3  18  17       22.57       31.65     22.39 o 
   0   0  18     1260.53     1186.57     79.42 o 
   1   0  18      125.43      129.64     24.35 o 
   2   0  18       49.34       36.62     20.45 o 
   3   0  18       95.38       83.88     25.58 o 
   4   0  18      274.49      265.15     50.42 o 
   5   0  18      696.38      585.48     46.65 o 
   6   0  18       20.55       62.93     27.64 o 
   7   0  18       39.60       48.08     27.01 o 
   8   0  18       82.39      208.53     41.21 o 
   9   0  18       88.64      131.48     40.72 o 
  10   0  18        9.86       16.91     34.29 o 
  11   0  18       90.30       91.67     43.74 o 
   1   1  18       22.92       19.81     10.63 o 
   2   1  18      269.00      256.58     22.04 o 
   3   1  18      539.33      501.21     30.57 o 
   4   1  18       90.46       98.92     19.23 o 
   5   1  18       76.82       71.39     16.86 o 
   6   1  18      107.70      112.87     18.47 o 
   7   1  18       98.14      104.53     19.30 o 
   8   1  18        0.00      -15.87     15.87 o 
   9   1  18       92.02       70.13     25.33 o 
  10   1  18       73.78       52.16     25.34 o 
  11   1  18       48.67       65.07     27.72 o 
   0   2  18        8.42       20.36     15.74 o 
   1   2  18       16.78       21.43     11.46 o 
   2   2  18        1.54       -6.22     12.09 o 
   3   2  18       49.75       44.65     14.20 o 
   4   2  18       55.94       54.35     14.93 o 
   5   2  18        0.82       -4.18     13.18 o 
   6   2  18      131.31      147.48     17.62 o 
   7   2  18        7.32      -21.25     21.25 o 
   8   2  18        0.05      -17.17     17.17 o 
   9   2  18        3.21       14.99     23.75 o 
  10   2  18       72.38       72.64     32.03 o 
  11   2  18        1.18       -3.04     24.70 o 
   1   3  18      640.46      658.05     32.81 o 
   2   3  18      154.92      128.94     16.95 o 
   3   3  18       30.77        8.50     12.79 o 
   4   3  18       12.49       14.86     12.66 o 
   5   3  18      438.61      495.57     25.50 o 
   6   3  18       49.25       54.09     15.34 o 
   7   3  18      381.46      379.64     25.15 o 
   8   3  18       26.87       20.13     17.77 o 
   9   3  18       82.13       83.75     25.91 o 
  10   3  18       43.95       11.10     24.30 o 
  11   3  18       19.00       43.69     25.03 o 
   0   4  18        0.01      -16.76     16.76 o 
   1   4  18      287.43      284.21     20.57 o 
   2   4  18      226.69      208.99     20.63 o 
   3   4  18       16.35       10.53     12.91 o 
   4   4  18       80.64       73.87     15.76 o 
   5   4  18      123.68      105.07     16.95 o 
   6   4  18      129.78      135.76     19.83 o 
   7   4  18       41.82       10.15     16.24 o 
   8   4  18        7.44      -15.05     15.05 o 
   9   4  18      272.66      200.41     23.64 o 
  10   4  18        8.87       -8.94     20.54 o 
  11   4  18       19.90       31.72     24.26 o 
   1   5  18      179.14      153.23     18.01 o 
   2   5  18      527.67      603.50     28.18 o 
   3   5  18     1225.46     1136.96     38.04 o 
   4   5  18      407.49      361.20     24.05 o 
   5   5  18     1968.84     2016.09     53.43 o 
   6   5  18      119.00      127.59     20.11 o 
   7   5  18       34.58      -15.11     15.11 o 
   8   5  18        8.36       13.13     13.71 o 
   9   5  18       30.47       27.10     17.70 o 
  10   5  18       63.31       37.52     19.86 o 
  11   5  18      295.22      292.47     30.92 o 
   0   6  18      145.81      130.73     25.95 o 
   1   6  18       11.15       10.59     13.81 o 
   2   6  18      742.40      760.43     31.97 o 
   3   6  18       51.08       74.81     16.46 o 
   4   6  18       80.51       79.94     17.01 o 
   5   6  18      968.08     1092.19     43.15 o 
   6   6  18      127.33      130.73     18.92 o 
   7   6  18       12.19        3.45     16.44 o 
   8   6  18       43.78       74.15     18.60 o 
   9   6  18       55.96       72.43     19.97 o 
  10   6  18        3.15        3.93     18.59 o 
   1   7  18       21.64       10.32     14.87 o 
   2   7  18      186.89      185.19     19.33 o 
   3   7  18      263.78      265.97     21.72 o 
   4   7  18       79.73       51.27     18.47 o 
   5   7  18      661.22      601.90     33.07 o 
   6   7  18      132.99      120.52     19.20 o 
   7   7  18      271.96      260.75     25.16 o 
   8   7  18       41.59       50.97     19.88 o 
   9   7  18        8.12        8.54     17.99 o 
  10   7  18       13.02      -18.57     18.57 o 
   0   8  18       40.69       53.50     25.42 o 
   1   8  18      326.66      384.78     21.93 o 
   2   8  18       67.23       57.18     20.04 o 
   3   8  18      533.49      607.32     29.86 o 
   4   8  18       88.39       67.81     18.95 o 
   5   8  18        3.86       24.75     17.99 o 
   6   8  18       42.85       22.52     18.29 o 
   7   8  18        1.95        4.96     17.31 o 
   8   8  18       46.13       37.63     19.82 o 
   9   8  18      322.82      379.57     31.61 o 
  10   8  18       42.36        5.79     19.82 o 
   1   9  18      195.42      219.10     20.58 o 
   2   9  18        3.26       -5.08     11.58 o 
   3   9  18     1067.45     1082.50     41.06 o 
   4   9  18      138.06      168.44     20.72 o 
   5   9  18      221.09      284.58     26.50 o 
   6   9  18      129.71       73.37     20.17 o 
   7   9  18      277.91      314.61     26.20 o 
   8   9  18       16.27        3.42     18.65 o 
   9   9  18      112.98      137.93     22.56 o 
  10   9  18       14.91      -19.54     19.54 o 
   0  10  18       44.83       51.98     19.90 o 
   1  10  18       75.36       92.81     15.41 o 
   2  10  18       75.80       60.09     14.82 o 
   3  10  18        0.21        6.20     15.38 o 
   4  10  18       10.71       12.76     17.58 o 
   5  10  18       58.86       62.77     19.83 o 
   6  10  18        7.08       17.91     18.65 o 
   7  10  18        1.93       17.46     17.95 o 
   8  10  18        2.73       21.71     20.17 o 
   9  10  18      264.02      262.88     28.12 o 
   1  11  18      140.10      123.94     16.39 o 
   2  11  18      103.34       65.62     16.92 o 
   3  11  18      333.05      278.62     25.56 o 
   4  11  18       12.26        6.23     17.38 o 
   5  11  18       31.94       14.29     18.87 o 
   6  11  18       27.43        9.49     18.19 o 
   7  11  18       22.11       18.87     20.27 o 
   8  11  18       34.01       15.22     20.59 o 
   9  11  18        1.53      -16.12     19.56 o 
   0  12  18       35.70       64.11     20.66 o 
   1  12  18      161.09      152.23     17.95 o 
   2  12  18       87.11      116.93     18.60 o 
   3  12  18       83.26       58.94     18.41 o 
   4  12  18      213.14      154.79     23.28 o 
   5  12  18       29.36       24.52     19.63 o 
   6  12  18       30.49       44.46     21.54 o 
   7  12  18        4.13      -13.71     20.98 o 
   8  12  18        9.23       33.11     20.63 o 
   1  13  18       65.50       80.22     16.79 o 
   2  13  18      104.44       94.40     19.64 o 
   3  13  18       67.35      112.71     20.75 o 
   4  13  18       11.31       17.91     19.70 o 
   5  13  18       19.58        9.53     19.55 o 
   6  13  18       33.09       10.02     20.55 o 
   7  13  18       45.86       53.36     22.34 o 
   8  13  18        2.01       15.32     21.23 o 
   0  14  18       23.00       24.40     19.47 o 
   1  14  18       48.31       56.61     18.41 o 
   2  14  18       14.04       54.19     18.57 o 
   3  14  18        0.86      -16.70     17.14 o 
   4  14  18        1.44      -18.83     18.83 o 
   5  14  18      188.44      243.88     27.95 o 
   6  14  18        0.63       19.95     23.10 o 
   7  14  18       14.63       45.22     50.84 o 
   1  15  18      282.04      281.62     26.05 o 
   2  15  18       34.52       -3.47     17.73 o 
   3  15  18       41.75       40.84     19.98 o 
   4  15  18        0.94       -7.73     17.51 o 
   5  15  18       15.72       11.17     22.91 o 
   6  15  18        1.65      -11.69     21.26 o 
   0  16  18        0.05      -27.33     27.33 o 
   1  16  18       13.74       -0.95     19.47 o 
   2  16  18        2.27      -17.47     17.47 o 
   3  16  18       12.90      -15.83     17.56 o 
   4  16  18       25.02       20.42     20.99 o 
   5  16  18       51.85       72.16     25.47 o 
   1  17  18        9.08        8.27     23.87 o 
   2  17  18       50.99       49.51     20.65 o 
   3  17  18        7.29       13.64     19.56 o 
   0  18  18       47.19       21.86     33.41 o 
   1  18  18       36.15       14.53     23.95 o 
   1   1  19      267.76      244.18     21.19 o 
   2   1  19      185.45      209.16     21.80 o 
   3   1  19        0.87      -10.68     15.27 o 
   4   1  19      184.43      170.78     22.19 o 
   5   1  19       49.87       24.03     17.67 o 
   6   1  19      292.63      289.11     23.19 o 
   7   1  19       65.77       36.02     19.58 o 
   8   1  19       20.21      -18.47     23.41 o 
   9   1  19       33.34       38.74     25.46 o 
  10   1  19        0.31        5.22     23.06 o 
  11   1  19        0.01       40.38     26.44 o 
   0   2  19      536.97      523.77     39.63 o 
   1   2  19       48.69       35.38     14.14 o 
   2   2  19        1.59      -13.52     13.52 o 
   3   2  19       24.08       37.08     16.39 o 
   4   2  19       23.61       19.24     16.51 o 
   5   2  19      700.36      721.62     34.25 o 
   6   2  19       93.00       60.30     17.39 o 
   7   2  19       80.71       79.95     22.12 o 
   8   2  19      301.33      328.43     30.25 o 
   9   2  19      298.64      379.13     51.29 o 
  10   2  19        5.47       -5.15     25.70 o 
   1   3  19       43.51       57.11     14.72 o 
   2   3  19      667.51      666.92     30.00 o 
   3   3  19      328.54      352.43     23.38 o 
   4   3  19      217.60      236.43     20.92 o 
   5   3  19      130.33      107.61     18.82 o 
   6   3  19      396.46      445.34     37.02 o 
   7   3  19        4.38      -17.83     17.83 o 
   8   3  19       64.76       64.94     22.44 o 
   9   3  19       15.37       10.35     25.94 o 
  10   3  19       23.80       23.78     27.25 o 
   0   4  19       53.97       31.69     20.02 o 
   1   4  19        1.56      -13.40     13.40 o 
   2   4  19       98.65      107.10     18.50 o 
   3   4  19       62.51       43.00     15.23 o 
   4   4  19       12.45       -8.67     12.94 o 
   5   4  19      253.75      216.52     20.13 o 
   6   4  19      165.33      139.79     20.21 o 
   7   4  19        0.01       -7.12     21.00 o 
   8   4  19        7.07       25.94     20.31 o 
   9   4  19       14.39       -2.92     20.50 o 
  10   4  19       39.07        9.78     27.08 o 
   1   5  19      274.40      262.16     21.49 o 
   2   5  19      311.37      398.00     26.72 o 
   3   5  19      151.45      185.92     19.81 o 
   4   5  19       66.82       38.83     15.68 o 
   5   5  19       85.13       94.93     19.64 o 
   6   5  19      111.23       82.68     18.70 o 
   7   5  19       37.38       30.91     17.74 o 
   8   5  19       36.59       29.03     17.75 o 
   9   5  19        6.50        3.40     20.86 o 
  10   5  19        1.43       14.56     25.98 o 
   0   6  19      658.60      707.34     54.23 o 
   1   6  19      203.73      210.12     19.53 o 
   2   6  19      393.56      423.42     23.97 o 
   3   6  19       91.10       80.52     16.79 o 
   4   6  19        5.74      -12.34     14.45 o 
   5   6  19      114.47      110.54     20.13 o 
   6   6  19       29.23       14.05     18.37 o 
   7   6  19        0.32      -14.79     14.79 o 
   8   6  19       50.31       46.70     17.24 o 
   9   6  19      247.00      254.75     25.67 o 
  10   6  19       10.40      -16.02     20.91 o 
   1   7  19        6.70       -5.25     13.53 o 
   2   7  19      177.70      175.80     19.78 o 
   3   7  19      233.75      240.29     21.41 o 
   4   7  19       72.23       63.03     18.74 o 
   5   7  19      419.61      398.53     33.89 o 
   6   7  19      115.88      124.92     22.37 o 
   7   7  19       14.61       26.24     18.02 o 
   8   7  19      191.09      223.30     33.34 o 
   9   7  19       18.18       11.69     18.58 o 
  10   7  19       19.42       28.41     34.44 o 
   0   8  19        3.47        1.20     18.80 o 
   1   8  19       21.19       25.15     13.47 o 
   2   8  19        0.00       13.60     13.20 o 
   3   8  19      104.38      117.17     18.22 o 
   4   8  19        7.69       20.83     18.47 o 
   5   8  19      215.14      172.40     22.81 o 
   6   8  19       37.00       25.73     18.43 o 
   7   8  19       10.07        8.53     17.56 o 
   8   8  19       26.87       31.63     20.33 o 
   9   8  19       21.11       43.18     20.18 o 
   1   9  19       16.44       15.98     13.68 o 
   2   9  19       97.96      109.33     15.62 o 
   3   9  19        2.46        5.54     15.89 o 
   4   9  19       29.54       34.68     18.26 o 
   5   9  19        3.73       13.96     18.54 o 
   6   9  19       63.61       46.34     19.10 o 
   7   9  19       12.59       16.83     24.32 o 
   8   9  19        1.21       13.70     19.59 o 
   9   9  19        0.00        9.18     19.22 o 
   0  10  19       62.38       61.99     20.21 o 
   1  10  19       59.84       43.46     14.67 o 
   2  10  19       81.42       78.57     15.54 o 
   3  10  19       42.42       66.26     18.30 o 
   4  10  19      567.37      627.25     35.57 o 
   5  10  19        5.31      -17.04     17.04 o 
   6  10  19        0.76      -17.07     17.08 o 
   7  10  19       32.57       31.11     20.17 o 
   8  10  19       22.28       26.92     22.63 o 
   9  10  19       75.73       72.44     22.55 o 
   1  11  19      126.06      139.38     17.59 o 
   2  11  19        0.24        2.95     15.01 o 
   3  11  19      223.98      235.20     23.24 o 
   4  11  19       21.50       32.05     18.83 o 
   5  11  19        0.08        8.31     18.97 o 
   6  11  19       41.31       30.63     20.11 o 
   7  11  19       53.88       52.60     21.47 o 
   8  11  19       22.13       27.46     21.59 o 
   0  12  19      337.97      423.97     33.47 o 
   1  12  19       35.17       35.37     13.94 o 
   2  12  19      129.24      132.53     20.40 o 
   3  12  19       19.06       24.50     18.01 o 
   4  12  19        0.04      -16.96     16.96 o 
   5  12  19       13.29        6.59     19.44 o 
   6  12  19       21.74        7.27     19.73 o 
   7  12  19       16.65        7.06     20.74 o 
   1  13  19      108.88       89.07     18.10 o 
   2  13  19       91.80      102.97     20.61 o 
   3  13  19        2.42        5.87     17.57 o 
   4  13  19       49.49       29.31     20.74 o 
   5  13  19       22.13       32.47     21.01 o 
   6  13  19       38.19       38.13     20.61 o 
   7  13  19        0.82       10.24     22.11 o 
   0  14  19       28.09       45.70     36.84 o 
   1  14  19       85.11      133.49     21.31 o 
   2  14  19        9.96       17.47     18.02 o 
   3  14  19       86.84       75.80     20.50 o 
   4  14  19        0.02      -17.20     17.20 o 
   5  14  19       80.79       66.21     21.80 o 
   6  14  19        3.95      -20.28     20.44 o 
   1  15  19       16.14        2.24     17.40 o 
   2  15  19       22.07        6.13     18.26 o 
   3  15  19      162.46      151.00     23.76 o 
   4  15  19        0.00       14.03     19.51 o 
   5  15  19        1.36       -1.49     21.98 o 
   0  16  19      296.30      167.23     63.56 o 
   1  16  19       24.29       34.02     29.03 o 
   2  16  19       16.33       32.09     19.60 o 
   3  16  19        1.98       -4.11     19.46 o 
   4  16  19       51.93       30.40     20.52 o 
   1  17  19       11.52       38.89     25.18 o 
   0   0  20       62.33      104.91     35.71 o 
   1   0  20        2.08        2.47     19.85 o 
   2   0  20       82.53       46.85     31.84 o 
   3   0  20       61.36       41.60     26.51 o 
   4   0  20     1471.05     1506.25    135.31 o 
   5   0  20        0.32       67.08     28.38 o 
   6   0  20      156.68      129.11     29.28 o 
   7   0  20      135.96      117.75     34.92 o 
   8   0  20       48.94      124.60     39.14 o 
   9   0  20       79.73       54.37     36.74 o 
  10   0  20       13.67       14.77     38.70 o 
   1   1  20      207.06      167.88     20.34 o 
   2   1  20      334.84      330.27     26.59 o 
   3   1  20      197.23      233.45     25.03 o 
   4   1  20      915.63      918.47     43.17 o 
   5   1  20      123.75       85.63     19.86 o 
   6   1  20      937.83      984.78     46.46 o 
   7   1  20      113.79       84.91     23.88 o 
   8   1  20       94.63       71.12     27.88 o 
   9   1  20        0.04        3.25     25.95 o 
  10   1  20        1.13      -22.35     25.64 o 
   0   2  20        0.62       13.29     24.62 o 
   1   2  20        5.69       23.89     16.10 o 
   2   2  20        1.37      -10.10     14.80 o 
   3   2  20      337.10      411.25     28.02 o 
   4   2  20       80.62       74.05     19.90 o 
   5   2  20        9.70        3.43     16.60 o 
   6   2  20        0.75       -1.42     17.87 o 
   7   2  20       21.04      -18.43     18.43 o 
   8   2  20        5.69        6.90     22.33 o 
   9   2  20        0.26       24.96     31.94 o 
  10   2  20       25.92       -4.93     25.25 o 
   1   3  20       33.07       14.73     17.62 o 
   2   3  20       19.00       16.61     15.10 o 
   3   3  20      209.53      211.79     25.71 o 
   4   3  20       83.07       81.56     21.47 o 
   5   3  20        1.19        0.69     17.88 o 
   6   3  20      127.27      166.73     26.65 o 
   7   3  20        4.36      -13.56     18.29 o 
   8   3  20        1.20       12.65     20.96 o 
   9   3  20        2.70       -0.71     25.47 o 
  10   3  20       70.30       88.30     36.30 o 
   0   4  20     2470.17     2496.00     80.32 o 
   1   4  20       47.96       40.90     15.32 o 
   2   4  20        1.91       10.26     15.99 o 
   3   4  20      119.26      138.37     21.41 o 
   4   4  20      391.34      382.62     25.14 o 
   5   4  20      362.84      406.82     34.48 o 
   6   4  20        7.07        8.90     21.20 o 
   7   4  20        9.46      -11.45     21.00 o 
   8   4  20      115.25      121.78     24.76 o 
   9   4  20       30.49       30.93     28.12 o 
  10   4  20       52.73       47.46     29.98 o 
   1   5  20      243.03      245.04     21.50 o 
   2   5  20      237.06      245.94     21.92 o 
   3   5  20      226.35      192.72     20.53 o 
   4   5  20      393.83      353.82     24.67 o 
   5   5  20        4.00      -18.42     18.42 o 
   6   5  20      336.58      330.07     33.17 o 
   7   5  20      123.04      142.62     26.79 o 
   8   5  20      295.96      288.80     31.21 o 
   9   5  20        8.41       55.79     23.07 o 
   0   6  20       90.98       76.51     27.53 o 
   1   6  20        0.27       -1.57     14.14 o 
   2   6  20       13.96       32.57     15.09 o 
   3   6  20       14.05       40.45     15.60 o 
   4   6  20        3.30      -13.22     16.41 o 
   5   6  20      294.08      265.46     27.37 o 
   6   6  20        0.09      -10.31     20.23 o 
   7   6  20       56.49       13.11     22.69 o 
   8   6  20       16.79       27.43     22.48 o 
   9   6  20       42.07       47.11     23.87 o 
   1   7  20       60.83       67.00     19.06 o 
   2   7  20        1.75       -3.57     13.44 o 
   3   7  20      120.79      121.49     18.93 o 
   4   7  20      115.03      135.96     21.59 o 
   5   7  20       22.48       21.33     18.32 o 
   6   7  20       56.36       18.15     18.59 o 
   7   7  20       27.70       17.13     21.13 o 
   8   7  20       78.97       73.65     20.81 o 
   9   7  20        0.00      -12.23     22.23 o 
   0   8  20      356.18      363.17     33.56 o 
   1   8  20        0.20      -12.41     12.41 o 
   2   8  20        3.50       23.66     13.96 o 
   3   8  20       24.15       17.55     17.45 o 
   4   8  20      247.83      236.43     24.50 o 
   5   8  20      161.36      126.61     22.25 o 
   6   8  20       97.87       99.77     21.52 o 
   7   8  20        1.09       27.25     21.59 o 
   8   8  20       19.13        2.99     18.79 o 
   9   8  20        0.95        4.54     19.45 o 
   1   9  20       10.27        0.04     13.44 o 
   2   9  20       57.04       63.89     15.73 o 
   3   9  20        6.94       -1.44     16.12 o 
   4   9  20       82.19      104.18     21.14 o 
   5   9  20       20.83       18.21     18.88 o 
   6   9  20       63.19       82.58     21.90 o 
   7   9  20       14.00       -4.89     20.25 o 
   8   9  20       62.85       54.84     21.65 o 
   0  10  20      524.48      546.85     51.77 o 
   1  10  20        7.63       24.60     14.15 o 
   2  10  20       31.12       27.06     16.04 o 
   3  10  20        1.32      -15.10     15.10 o 
   4  10  20        5.99        0.71     20.98 o 
   5  10  20       13.34       -2.50     18.86 o 
   6  10  20       79.10      129.91     23.19 o 
   7  10  20        3.87       -8.51     19.28 o 
   8  10  20       56.02       55.22     24.54 o 
   1  11  20       19.74       23.89     15.72 o 
   2  11  20      202.85      260.07     25.19 o 
   3  11  20       20.74        2.69     17.10 o 
   4  11  20        1.25       -3.08     17.41 o 
   5  11  20       22.16       17.30     19.64 o 
   6  11  20       49.56       40.78     20.35 o 
   7  11  20       12.07       22.62     21.18 o 
   0  12  20      120.87       80.70     24.61 o 
   1  12  20       31.51       35.86     16.26 o 
   2  12  20       11.05      -15.86     15.86 o 
   3  12  20        0.35       -4.72     17.48 o 
   4  12  20        0.01        3.94     19.01 o 
   5  12  20       35.88       27.46     20.90 o 
   6  12  20       27.56       44.37     24.25 o 
   7  12  20        0.77      -20.23     20.23 o 
   1  13  20        0.28       -5.24     15.07 o 
   2  13  20      249.35      227.18     24.50 o 
   3  13  20       84.68       94.49     20.84 o 
   4  13  20        2.48       11.00     19.04 o 
   5  13  20        3.87       -0.14     20.32 o 
   6  13  20       17.52       18.37     23.59 o 
   0  14  20      625.42      634.94     47.00 o 
   1  14  20        2.84       14.14     18.29 o 
   2  14  20       41.96       13.42     18.44 o 
   3  14  20       40.74       96.28     21.71 o 
   4  14  20       55.97       72.49     22.40 o 
   5  14  20        0.54      -20.26     20.26 o 
   1  15  20        1.23      -19.96     24.00 o 
   2  15  20       40.38       65.96     21.10 o 
   3  15  20       73.22       59.92     24.93 o 
   4  15  20        0.76        0.41     19.07 o 
   0  16  20        0.04       -0.49     32.59 o 
   1  16  20        1.76        0.87     20.76 o 
   2  16  20        6.31       -9.82     18.87 o 
   1   1  21        3.70       -0.37     15.55 o 
   2   1  21       40.52       29.12     17.80 o 
   3   1  21       84.26      109.03     31.08 o 
   4   1  21      176.69      193.58     25.03 o 
   5   1  21       62.25       60.94     19.78 o 
   6   1  21      239.44      234.62     24.92 o 
   7   1  21        6.80      -15.88     21.11 o 
   8   1  21       29.65      -22.65     22.65 o 
   9   1  21        3.80       22.47     29.14 o 
   0   2  21       37.49        5.06     25.16 o 
   1   2  21      254.20      292.04     31.64 o 
   2   2  21      241.96      224.46     24.05 o 
   3   2  21       15.89       41.41     18.16 o 
   4   2  21     1877.77     2064.43     63.01 o 
   5   2  21       15.92       -0.38     17.85 o 
   6   2  21      741.35      631.85     45.21 o 
   7   2  21        0.00       14.33     20.88 o 
   8   2  21       29.38       38.20     26.52 o 
   9   2  21      116.78      163.26     34.20 o 
   1   3  21       49.47       73.21     20.62 o 
   2   3  21        2.03      -14.22     16.96 o 
   3   3  21      874.73      836.88     39.50 o 
   4   3  21      711.33      829.28     39.78 o 
   5   3  21      113.61      115.72     21.55 o 
   6   3  21      135.24      159.89     26.91 o 
   7   3  21      100.93      132.94     25.16 o 
   8   3  21       96.82       87.37     24.00 o 
   9   3  21        0.66       29.46     27.98 o 
   0   4  21       23.05      112.64     30.34 o 
   1   4  21       22.98       40.49     23.01 o 
   2   4  21       37.02       49.90     19.83 o 
   3   4  21       29.80       27.59     18.07 o 
   4   4  21       44.67       60.44     19.73 o 
   5   4  21      146.58      156.35     27.56 o 
   6   4  21       16.41        5.28     20.59 o 
   7   4  21        0.68        7.69     21.73 o 
   8   4  21       55.48       96.31     25.06 o 
   9   4  21       35.33       76.26     30.63 o 
   1   5  21       42.78       47.77     17.77 o 
   2   5  21       37.37       26.45     16.52 o 
   3   5  21        0.20      -17.14     17.14 o 
   4   5  21        3.35        7.03     17.20 o 
   5   5  21      113.71      116.49     23.60 o 
   6   5  21        0.28      -16.02     19.58 o 
   7   5  21       16.32       21.18     23.19 o 
   8   5  21      104.44      111.65     26.00 o 
   9   5  21       35.99       86.48     29.22 o 
   0   6  21      613.55      576.06     66.87 o 
   1   6  21       15.41        4.96     14.34 o 
   2   6  21       10.14      -13.53     15.07 o 
   3   6  21      113.57      118.45     20.47 o 
   4   6  21      261.55      259.65     29.68 o 
   5   6  21      135.89      103.11     23.69 o 
   6   6  21       16.35      -13.63     21.24 o 
   7   6  21        2.79       20.75     23.57 o 
   8   6  21        1.84       -2.46     21.89 o 
   9   6  21      123.01      172.15     29.35 o 
   1   7  21      289.28      268.32     22.10 o 
   2   7  21       36.11       17.76     15.48 o 
   3   7  21      323.61      340.30     25.20 o 
   4   7  21       73.70       81.80     20.07 o 
   5   7  21       51.63       67.17     21.80 o 
   6   7  21        2.10       -9.35     19.26 o 
   7   7  21      179.44      207.22     31.34 o 
   8   7  21       35.07       32.91     24.50 o 
   0   8  21       33.14       49.57     22.64 o 
   1   8  21        9.94       15.03     15.09 o 
   2   8  21        5.47        2.84     14.38 o 
   3   8  21        6.32        5.20     15.61 o 
   4   8  21        0.06       -2.68     17.14 o 
   5   8  21        6.11       16.40     17.69 o 
   6   8  21       13.29       38.38     19.64 o 
   7   8  21       16.49       24.39     23.92 o 
   8   8  21       30.27       62.97     30.92 o 
   1   9  21      112.63      110.87     18.04 o 
   2   9  21       25.87       30.79     16.75 o 
   3   9  21       59.80       58.17     17.29 o 
   4   9  21       17.04      -16.61     16.61 o 
   5   9  21       12.18       -3.33     18.71 o 
   6   9  21       19.32        8.68     19.38 o 
   7   9  21        4.54      -20.99     20.99 o 
   8   9  21        7.30       12.06     36.70 o 
   0  10  21      244.52      222.46     30.18 o 
   1  10  21       34.83       12.25     15.50 o 
   2  10  21       17.41       34.95     15.75 o 
   3  10  21      164.97      163.56     22.22 o 
   4  10  21       20.59        0.34     18.90 o 
   5  10  21       17.00       -7.72     18.97 o 
   6  10  21       59.40       63.63     21.94 o 
   7  10  21        1.62        9.92     20.86 o 
   1  11  21        0.47       -4.20     15.83 o 
   2  11  21      160.88      207.60     21.56 o 
   3  11  21       28.62       13.29     18.03 o 
   4  11  21        9.68       11.93     19.16 o 
   5  11  21        7.48       -7.37     19.09 o 
   6  11  21       49.87       29.85     21.71 o 
   0  12  21      509.25      629.77     62.69 o 
   1  12  21       12.26       21.62     17.07 o 
   2  12  21       58.40       58.01     19.86 o 
   3  12  21        5.34       -1.38     17.60 o 
   4  12  21        0.14        9.80     18.41 o 
   5  12  21      114.82       72.64     23.49 o 
   6  12  21      141.13      181.52     27.65 o 
   1  13  21        4.31        1.81     20.92 o 
   2  13  21        4.05        0.40     17.97 o 
   3  13  21      172.47      202.10     25.24 o 
   4  13  21       11.61       12.50     19.27 o 
   5  13  21        6.50       -7.01     22.73 o 
   0  14  21       10.83       56.24     27.51 o 
   1  14  21       11.96       -5.32     18.15 o 
   2  14  21       31.52       45.56     19.60 o 
   3  14  21        7.11       -0.65     19.06 o 
   4  14  21        1.66       -9.99     19.58 o 
   1  15  21       17.51        2.71     19.98 o 
   2  15  21      267.43      288.03     27.70 o 
   0   0  22       75.47       15.96     34.62 o 
   1   0  22       24.63       19.57     21.92 o 
   2   0  22      390.98      428.17     47.07 o 
   3   0  22       23.83       10.66     25.94 o 
   4   0  22      684.54      561.79     52.17 o 
   5   0  22       97.21      129.96     35.13 o 
   6   0  22      237.95      256.44     36.88 o 
   7   0  22       21.51      100.94     46.15 o 
   8   0  22       44.25      -30.08     41.98 o 
   9   0  22      418.20      358.17     68.38 o 
   1   1  22       95.88       76.58     20.06 o 
   2   1  22      139.07      110.45     26.74 o 
   3   1  22       10.41        2.97     18.88 o 
   4   1  22        0.46      -18.71     18.71 o 
   5   1  22       29.89        6.04     25.67 o 
   6   1  22       35.77       22.86     21.76 o 
   7   1  22       14.27       48.59     30.53 o 
   8   1  22       55.93       88.13     33.59 o 
   9   1  22        2.58       -9.85     29.07 o 
   0   2  22        0.73        1.83     24.86 o 
   1   2  22      299.83      335.02     30.42 o 
   2   2  22      194.01      203.18     27.37 o 
   3   2  22       27.65       21.11     19.57 o 
   4   2  22       16.82       41.08     19.35 o 
   5   2  22      373.71      462.18     32.70 o 
   6   2  22       87.80       61.19     25.64 o 
   7   2  22       30.77       91.08     25.45 o 
   8   2  22        1.58      -26.75     26.75 o 
   9   2  22        9.27       12.73     27.91 o 
   1   3  22      181.38      178.25     24.93 o 
   2   3  22       24.52       27.31     19.74 o 
   3   3  22       63.67       54.11     20.67 o 
   4   3  22       35.33       51.32     19.55 o 
   5   3  22       79.80       77.48     29.11 o 
   6   3  22        5.83        2.11     24.16 o 
   7   3  22       47.87       52.93     22.58 o 
   8   3  22       51.85       48.30     29.57 o 
   0   4  22       17.32      -10.24     36.96 o 
   1   4  22       88.84       97.83     22.51 o 
   2   4  22        3.15        0.57     18.54 o 
   3   4  22       16.81      -17.43     17.43 o 
   4   4  22       95.47       78.67     21.43 o 
   5   4  22       24.26       17.13     23.24 o 
   6   4  22      137.03       98.20     25.44 o 
   7   4  22        7.97        3.98     24.65 o 
   8   4  22       35.99       43.55     22.89 o 
   1   5  22      433.13      453.99     34.41 o 
   2   5  22       95.95       59.64     22.83 o 
   3   5  22      396.83      380.21     30.35 o 
   4   5  22       52.45       51.89     22.66 o 
   5   5  22        3.88       -1.65     21.79 o 
   6   5  22       23.25       49.03     23.60 o 
   7   5  22      391.78      451.58     39.29 o 
   8   5  22       17.35       -2.34     22.69 o 
   0   6  22        7.44      -16.35     29.02 o 
   1   6  22       71.27       94.73     22.14 o 
   2   6  22        7.26       17.02     18.88 o 
   3   6  22        1.01       -8.00     16.62 o 
   4   6  22        0.00      -17.96     18.29 o 
   5   6  22       64.06       62.41     22.56 o 
   6   6  22        5.60      -15.86     21.86 o 
   7   6  22       22.42       53.50     25.31 o 
   8   6  22        1.61       -5.78     22.67 o 
   1   7  22        0.06        1.43     16.16 o 
   2   7  22       17.73        6.70     16.90 o 
   3   7  22       24.83       32.88     19.47 o 
   4   7  22        3.09      -19.15     19.15 o 
   5   7  22       59.30       55.66     29.87 o 
   6   7  22       10.52       44.44     24.59 o 
   7   7  22       30.30       42.24     25.53 o 
   0   8  22      170.22      161.08     40.68 o 
   1   8  22       68.69       95.53     17.80 o 
   2   8  22        0.48       -3.60     14.79 o 
   3   8  22       91.22      108.22     21.63 o 
   4   8  22       44.11       37.23     26.55 o 
   5   8  22       85.29       79.43     23.73 o 
   6   8  22       11.75       31.34     22.30 o 
   7   8  22        0.01      -16.71     23.49 o 
   1   9  22      202.03      199.32     21.24 o 
   2   9  22        4.41      -16.03     16.03 o 
   3   9  22      153.49      156.18     24.39 o 
   4   9  22       20.75        4.36     18.83 o 
   5   9  22       32.10       33.18     22.22 o 
   6   9  22        0.28      -10.63     20.74 o 
   7   9  22       23.54        5.95     24.88 o 
   0  10  22        2.63       13.38     22.74 o 
   1  10  22        0.53        3.45     15.72 o 
   2  10  22        0.18       -8.15     16.33 o 
   3  10  22       11.01      -16.24     16.24 o 
   4  10  22        8.54       -9.62     18.27 o 
   5  10  22       72.48       61.12     22.40 o 
   6  10  22       46.94       18.23     23.31 o 
   1  11  22        0.12        1.21     17.26 o 
   2  11  22       47.22       48.16     21.03 o 
   3  11  22       55.91       48.77     19.13 o 
   4  11  22       47.61       18.07     19.72 o 
   5  11  22        4.91       26.57     21.58 o 
   0  12  22        5.90       -6.93     28.60 o 
   1  12  22      103.81       98.26     19.85 o 
   2  12  22       14.42      -15.18     17.65 o 
   3  12  22       71.14       86.13     21.73 o 
   4  12  22        9.59      -17.04     18.85 o 
   5  12  22       17.45       33.58     22.16 o 
   1  13  22        3.24       -8.30     17.73 o 
   2  13  22       36.76       27.59     19.30 o 
   3  13  22      105.95      125.20     23.21 o 
   0  14  22       81.90       65.19     35.20 o 
   1  14  22        5.59       36.40     21.64 o 
   1   1  23       77.43       54.38     20.11 o 
   2   1  23       14.74       15.18     19.51 o 
   3   1  23        0.50       12.06     20.68 o 
   4   1  23        2.17        5.52     19.59 o 
   5   1  23       10.13       -2.39     19.27 o 
   6   1  23      217.96      249.40     41.42 o 
   7   1  23        0.65       22.47     31.04 o 
   8   1  23        4.58        1.54     30.64 o 
   0   2  23        0.16      -16.70     25.09 o 
   1   2  23       67.46       61.77     21.58 o 
   2   2  23      105.26      122.88     22.82 o 
   3   2  23        0.09      -12.26     19.12 o 
   4   2  23       15.76       20.73     19.89 o 
   5   2  23      295.56      338.27     33.44 o 
   6   2  23       17.11       23.95     24.96 o 
   7   2  23       10.34       -6.89     28.55 o 
   8   2  23       33.82       40.68     32.54 o 
   1   3  23       11.95        9.16     19.37 o 
   2   3  23      148.08       99.67     29.27 o 
   3   3  23        4.47       -5.29     20.18 o 
   4   3  23      246.98      268.15     27.54 o 
   5   3  23       13.60       44.34     25.75 o 
   6   3  23      165.75      200.25     35.62 o 
   7   3  23        7.47      -21.45     22.17 o 
   8   3  23        0.34       15.41     29.31 o 
   0   4  23       90.33      151.49     35.67 o 
   1   4  23       19.46       11.19     20.52 o 
   2   4  23       39.36       13.47     19.98 o 
   3   4  23       58.63       24.40     20.57 o 
   4   4  23        0.38       23.11     21.50 o 
   5   4  23      452.69      473.07     42.78 o 
   6   4  23       63.17       66.96     27.21 o 
   7   4  23      122.74      131.86     28.67 o 
   1   5  23      120.25      145.35     25.67 o 
   2   5  23        0.00        7.28     18.86 o 
   3   5  23        6.74       -0.22     18.40 o 
   4   5  23        0.01       17.74     22.52 o 
   5   5  23       36.97       40.00     25.95 o 
   6   5  23       22.31       39.18     24.53 o 
   7   5  23       80.47      106.88     28.75 o 
   0   6  23        6.96       24.41     28.74 o 
   1   6  23       24.98       33.55     20.46 o 
   2   6  23        1.50      -17.81     17.81 o 
   3   6  23        4.09       27.67     22.32 o 
   4   6  23      143.65      145.89     32.14 o 
   5   6  23       40.03       19.50     20.90 o 
   6   6  23        0.15      -17.13     22.85 o 
   7   6  23        8.72        1.02     24.45 o 
   1   7  23      157.93      205.45     24.65 o 
   2   7  23       48.42       55.54     21.62 o 
   3   7  23      132.60      190.16     28.53 o 
   4   7  23       34.60       35.71     22.30 o 
   5   7  23        2.56      -19.24     19.24 o 
   6   7  23       57.63       59.58     26.07 o 
   7   7  23       67.45       65.79     27.36 o 
   0   8  23       85.65      107.63     32.30 o 
   1   8  23        3.15       12.39     18.62 o 
   2   8  23       12.08       12.00     25.11 o 
   3   8  23        0.07        4.25     19.77 o 
   4   8  23        0.05        8.97     19.94 o 
   5   8  23        6.74       -1.74     21.37 o 
   6   8  23        2.75      -20.46     20.46 o 
   1   9  23       22.70       34.13     18.32 o 
   2   9  23       86.37       78.28     21.11 o 
   3   9  23        1.26        4.50     15.64 o 
   4   9  23        7.49        8.58     19.79 o 
   5   9  23        1.17        0.92     21.51 o 
   6   9  23       15.34       11.24     22.65 o 
   0  10  23        0.02        2.22     23.40 o 
   1  10  23       81.52       79.52     19.72 o 
   2  10  23        0.56       21.89     19.37 o 
   3  10  23       73.84      116.40     23.74 o 
   4  10  23        6.72      -13.96     19.59 o 
   5  10  23       15.27       35.53     23.29 o 
   1  11  23       65.05       97.11     20.73 o 
   2  11  23       69.98       90.96     21.22 o 
   3  11  23      124.00      180.18     24.37 o 
   4  11  23        2.24       16.49     20.81 o 
   0  12  23      200.41      199.37     37.27 o 
   1  12  23       29.91       20.85     19.05 o 
   2  12  23       52.12       13.27     19.34 o 
   3  12  23       31.49       56.50     22.79 o 
   0   0  24      239.64      264.40     53.37 o 
   1   0  24      144.26      239.18     62.75 o 
   2   0  24       45.19       52.62     31.20 o 
   3   0  24       19.61        7.61     29.64 o 
   4   0  24      413.59      478.62     52.67 o 
   5   0  24      299.91      270.80     44.34 o 
   6   0  24      139.79       83.88     46.85 o 
   7   0  24       88.27       46.99     47.52 o 
   1   1  24       53.13       28.53     19.27 o 
   2   1  24      122.56      156.77     26.03 o 
   3   1  24       27.90       -0.80     20.56 o 
   4   1  24      469.19      482.55     36.85 o 
   5   1  24        0.26        6.17     19.64 o 
   6   1  24      248.49      180.15     44.87 o 
   7   1  24       64.46       90.08     35.34 o 
   0   2  24      109.82       77.98     37.16 o 
   1   2  24       80.90       94.87     24.07 o 
   2   2  24        5.50       15.67     19.18 o 
   3   2  24        7.48      -19.02     19.02 o 
   4   2  24        7.55      -18.74     19.20 o 
   5   2  24      122.55      107.01     32.05 o 
   6   2  24      129.99       93.16     28.82 o 
   7   2  24       41.39       27.25     32.23 o 
   1   3  24       22.60       16.03     20.90 o 
   2   3  24       40.12       16.47     21.20 o 
   3   3  24        0.62       12.22     21.73 o 
   4   3  24       28.46        9.94     20.50 o 
   5   3  24        5.96       -2.60     28.44 o 
   6   3  24       42.93       37.65     26.09 o 
   7   3  24       10.02        7.40     24.73 o 
   0   4  24      120.21       91.16     35.74 o 
   1   4  24        0.17        5.79     20.89 o 
   2   4  24       23.57       -2.10     20.37 o 
   3   4  24        0.11      -18.47     18.47 o 
   4   4  24      337.34      336.92     37.89 o 
   5   4  24       53.02       80.69     28.16 o 
   6   4  24        2.89       -1.97     28.09 o 
   1   5  24       52.22       66.45     23.54 o 
   2   5  24       83.59      108.43     24.00 o 
   3   5  24        0.57      -17.83     17.83 o 
   4   5  24       23.59       17.79     22.02 o 
   5   5  24        0.03       -9.63     28.64 o 
   6   5  24        9.09       26.17     26.79 o 
   0   6  24       78.46       56.89     35.80 o 
   1   6  24        1.04      -18.53     18.53 o 
   2   6  24        0.05      -19.14     19.14 o 
   3   6  24        3.76       -1.54     20.97 o 
   4   6  24        8.13       -9.24     21.72 o 
   5   6  24        5.95      -17.65     23.77 o 
   6   6  24        0.00       10.37     24.98 o 
   1   7  24       43.64       40.70     20.69 o 
   2   7  24       10.84        3.54     19.80 o 
   3   7  24        1.85       27.25     22.48 o 
   4   7  24        0.00        7.67     22.58 o 
   5   7  24       16.20       39.90     23.73 o 
   0   8  24       90.32       46.48     30.86 o 
   1   8  24        7.65       18.06     19.38 o 
   2   8  24       26.25       13.00     20.27 o 
   3   8  24        0.35      -20.99     20.99 o 
   4   8  24       11.52       45.24     24.77 o 
   5   8  24        0.55      -21.94     21.94 o 
   1   9  24       52.63       35.65     22.19 o 
   2   9  24       91.28      127.49     26.64 o 
   3   9  24        2.99      -27.58     33.07 o 
   4   9  24       51.18       71.68     24.95 o 
   0  10  24      173.18      173.64     46.83 o 
   1  10  24       15.91      -14.76     20.12 o 
   2  10  24       18.83       24.44     21.78 o 
   3  10  24       36.24       32.41     26.19 o 
   1  11  24       33.69       44.15     21.66 o 
   2  11  24       38.19      -17.64     21.30 o 
   1   1  25       16.42       48.47     22.09 o 
   2   1  25       50.64       74.91     32.64 o 
   3   1  25      132.96       66.12     24.31 o 
   4   1  25      251.15      234.45     30.33 o 
   5   1  25       32.56       23.61     26.81 o 
   6   1  25        4.57       47.22     32.61 o 
   0   2  25      152.39      213.80     41.46 o 
   1   2  25       35.96       70.80     23.36 o 
   2   2  25       18.19       19.92     22.13 o 
   3   2  25        8.43       -0.22     23.05 o 
   4   2  25      220.06      204.03     27.31 o 
   5   2  25        0.40       16.07     25.02 o 
   6   2  25       73.52       39.19     30.53 o 
   1   3  25      160.45      125.72     26.74 o 
   2   3  25        2.27        6.73     21.61 o 
   3   3  25       88.02       75.62     34.26 o 
   4   3  25       58.52       26.56     29.51 o 
   5   3  25       28.03       53.41     27.73 o 
   6   3  25       15.94       25.48     26.91 o 
   0   4  25        0.00       10.97     30.14 o 
   1   4  25       10.00       14.23     22.24 o 
   2   4  25        2.26       48.18     36.11 o 
   3   4  25        4.03       16.64     21.27 o 
   4   4  25        0.51       -1.57     23.82 o 
   5   4  25        0.17       -4.47     26.92 o 
   1   5  25        0.04      -11.79     22.81 o 
   2   5  25        4.69        3.85     20.32 o 
   3   5  25        5.89       36.64     28.64 o 
   4   5  25        5.02      -21.56     21.56 o 
   5   5  25       45.56       53.90     28.30 o 
   0   6  25      182.65      162.08     42.93 o 
   1   6  25        0.11       11.79     20.21 o 
   2   6  25       16.42       34.17     26.23 o 
   3   6  25       11.02       32.35     24.55 o 
   4   6  25       25.45       23.98     23.55 o 
   5   6  25        8.43        0.30     25.42 o 
   1   7  25       58.14       95.59     22.80 o 
   2   7  25        4.98      -10.33     22.43 o 
   3   7  25       36.60       15.88     23.56 o 
   4   7  25        5.77      -10.31     22.95 o 
   0   8  25       49.53       49.61     30.63 o 
   1   8  25       14.76       35.73     21.15 o 
   2   8  25        0.44        3.56     22.78 o 
   3   8  25        2.47        6.14     21.99 o 
   1   9  25       18.01        5.37     22.69 o 
   2   9  25        0.80       -7.16     21.34 o 
   0   0  26       17.29       29.89     56.93 o 
   1   0  26       52.12       22.93     43.23 o 
   2   0  26       16.38       48.32     33.97 o 
   3   0  26      117.46      116.75     38.02 o 
   4   0  26       28.52        5.52     32.06 o 
   1   1  26       23.14      -21.51     21.51 o 
   2   1  26       38.27       53.98     30.78 o 
   3   1  26       65.55       64.90     24.92 o 
   4   1  26      109.82       91.11     41.37 o 
   0   2  26        7.69       41.62     33.33 o 
   1   2  26        0.04       31.25     22.17 o 
   2   2  26        1.75      -14.57     23.80 o 
   3   2  26        0.15       -2.59     23.87 o 
   4   2  26        8.49      -28.35     28.35 o 
   1   3  26       41.30       36.07     23.55 o 
   2   3  26       24.93        0.84     21.63 o 
   3   3  26       55.41       65.70     24.41 o 
   4   3  26        9.25       20.91     28.65 o 
   0   4  26        1.92       46.72     64.35 o 
   1   4  26        0.02       44.51     23.83 o 
   2   4  26        7.29        3.82     20.65 o 
   3   4  26        3.30       -7.26     22.86 o 
   4   4  26       41.19       52.82     40.72 o 
   1   5  26       98.36      104.50     25.21 o 
   2   5  26        2.59       23.42     22.47 o 
   3   5  26       60.68       47.66     25.33 o 
   0   6  26        0.33      -27.19     27.19 o 
   1   6  26       26.38      -10.78     20.30 o 
   2   6  26        0.57       11.89     23.59 o 
   3   6  26       10.80       30.05     24.30 o 
   1   7  26       43.51       47.06     22.33 o 
   2   7  26       18.99       33.60     25.01 o 
   1   1  27       26.42       24.04     29.02 o 
   2   1  27       74.82       81.97     28.52 o 
   0   2  27       86.43      132.76     40.46 o 
   1   2  27       14.55       23.24     24.13 o 
   2   2  27        0.96      -23.30     23.30 o 
   1   3  27       20.59       70.40     25.19 o 
   2   3  27       27.03       -4.63     24.19 o 
   0   4  27       20.10       12.73     33.42 o 
   1   4  27       25.69       34.70     27.92 o 
                                                 
